# Supplementary material for: Intrinsic enzymatic properties modulate the self-propulsion of micromotors
Source: Nat Commun. 2019 Jun 27;10:2826. doi: 10.1038/s41467-019-10726-8 (PMC6597730; doi:10.1038/s41467-019-10726-8)
Supplement: Supplementary file 4 — Supplementary Data 1 [file 41467_2019_10726_MOESM4_ESM.xlsx]

## Sheet: Atomic Charges
	Atomic partial charges for all residues of urease highlighted in Supplementary Figure 21.
	Residue	Element	Atom Name	Atom Type	Partial Charge (e-)
	NI1	Ni	NI	M1	0.44937
	NI2	Ni	NI	M2	0.58373
	AA1	N	N1	Y5	-0.26182
	AA1	O	O1	Y6	-0.04261
	AA1	C	C1	c3	-0.32148
	AA1	C	C2	c	0.509
	AA1	O	O2	Y7	-0.41432
	AA1	H	H1	hc	0.14742
	AA1	H	H2	hc	0.14742
	AA1	H	H3	hc	0.14742
	AA1	H	H4	hn	0.37097
	AA1	H	H5	ho	0.0432
	AP1	N	N	N	-0.5163
	AP1	C	CA	CX	0.0381
	AP1	C	C	C	0.5366
	AP1	O	O	O	-0.5819
	AP1	C	CB	2C	-0.16719
	AP1	C	CG	CO	0.56574
	AP1	O	OD1	Z1	-0.72071
	AP1	O	OD2	O2	-0.58841
	AP1	H	H	H	0.37574
	AP1	H	HA	H1	0.26151
	AP1	H	HB2	HC	0.13236
	AP1	H	HB3	HC	0.13236
	HD1	N	N	N	-0.4157
	HD1	C	CA	CX	0.0188
	HD1	C	C	C	0.5973
	HD1	O	O	O	-0.5679
	HD1	C	CB	CT	-0.01121
	HD1	C	CG	CC	-0.04488
	HD1	C	CD2	CV	-0.17935
	HD1	N	ND1	NA	-0.116
	HD1	C	CE1	CR	0.00112
	HD1	N	NE2	Y8	-0.04291
	HD1	H	H	H	0.30016
	HD1	H	HA	H1	0.11487
	HD1	H	HB2	HC	0.03689
	HD1	H	HB3	HC	0.03689
	HD1	H	HD1	H	0.3093
	HD1	H	HD2	H4	0.17028
	HD1	H	HE1	H5	0.10751
	HD2	N	N	N	-0.4157
	HD2	C	CA	CX	0.0188
	HD2	C	C	C	0.5973
	HD2	O	O	O	-0.5679
	HD2	C	CB	CT	0.03652
	HD2	C	CG	CC	-0.03629
	HD2	C	CD2	CV	-0.02914
	HD2	N	ND1	NA	-0.2136
	HD2	C	CE1	CR	-0.02634
	HD2	N	NE2	Y9	-0.10863
	HD2	H	H	H	0.28733
	HD2	H	HA	H1	0.11716
	HD2	H	HB2	HC	0.06853
	HD2	H	HB3	HC	0.06853
	HD2	H	HD1	H	0.3649
	HD2	H	HD2	H4	0.08007
	HD2	H	HE1	H5	0.18471
	HD3	N	N	N	-0.4157
	HD3	C	CA	CX	0.0188
	HD3	C	C	C	0.5973
	HD3	O	O	O	-0.5679
	HD3	C	CB	CT	0.04058
	HD3	C	CG	CC	-0.00427
	HD3	C	CD2	CV	-0.12325
	HD3	N	ND1	NA	-0.08266
	HD3	C	CE1	CR	-0.04218
	HD3	N	NE2	Y4	-0.18853
	HD3	H	H	H	0.29101
	HD3	H	HA	H1	0.09756
	HD3	H	HB2	HC	0.02861
	HD3	H	HB3	HC	0.02861
	HD3	H	HD1	H	0.3792
	HD3	H	HD2	H4	0.23997
	HD3	H	HE1	H5	0.10263
	HE1	N	N	N	-0.4157
	HE1	C	CA	CX	-0.0581
	HE1	C	C	C	0.5973
	HE1	O	O	O	-0.5679
	HE1	C	CB	CT	0.09169
	HE1	C	CG	CC	0.02025
	HE1	C	CD2	CW	-0.2603
	HE1	N	ND1	Y3	0.05252
	HE1	C	CE1	CR	-0.12802
	HE1	N	NE2	NA	-0.12912
	HE1	H	H	H	0.30457
	HE1	H	HA	H1	0.11159
	HE1	H	HB2	HC	-0.00027
	HE1	H	HB3	HC	-0.00027
	HE1	H	HD2	H4	0.25419
	HE1	H	HE1	H5	0.17309
	HE1	H	HE2	H	0.33742
	KX1	N	N	N	-0.5605
	KX1	N	N2	N	-0.56061
	KX1	O	O	O	-0.5414
	KX1	C	CA	CT	-0.1
	KX1	O	O3	Y1	-0.29722
	KX1	C	C	C	0.6758
	KX1	O	O4	Y2	-0.50614
	KX1	C	C5	CT	-0.04052
	KX1	C	C6	CT	-0.03783
	KX1	C	C7	CT	-0.05823
	KX1	C	C8	CT	0.23282
	KX1	C	C9	C	0.46619
	KX1	H	H4	H1	0.18925
	KX1	H	H5	HC	0.04222
	KX1	H	H6	HC	0.04222
	KX1	H	H7	HC	-0.00134
	KX1	H	H8	HC	-0.00134
	KX1	H	H9	HC	0.0186
	KX1	H	H10	HC	0.0186
	KX1	H	H11	H1	-0.00569
	KX1	H	H12	H1	-0.00569
	KX1	H	H17	H	0.31205
	KX1	H	H	H	0.36845

## Sheet: Atom Types, Masses, Lennard-Jon
	Atom Types, masses, and Lennard-Jones parameters for urease metal center.
	Atom type	Element	Mass (u)	σ (Å)	ε (kcal/mol)
	M1	Ni	58.69	1.37	0.0118
	M2	Ni	58.69	1.37	0.0118
	Y8	N	14.01	1.82	0.17
	Y9	N	14.01	1.82	0.17
	Y1	O	16	1.66	0.21
	Y2	O	16	1.66	0.21
	Y3	N	14.01	1.82	0.17
	Y4	N	14.01	1.82	0.17
	Z1	O	16	1.66	0.21
	Y5	N	14.01	1.82	0.17
	Y6	O	16	1.72	0.2104
	Y7	O	16	1.66	0.21

## Sheet: Bond Parameters
	Bond parameters for urease.
	Bond Type	k (kcal mol-1 Å-2)	r0(Å)
	M1-Y5	11.8	2.861
	M1-Y6	14.4	2.123
	M1-Y7	49.6	2.045
	M2-Y5	1.1	2.775
	M2-Y6	43.1	2.07
	Y1-M1	56.1	2.019
	Y2-M2	56.2	2.005
	Y3-M1	63.5	2.034
	Y4-M1	80.6	2.003
	Y8-M2	78.9	2.005
	Y9-M2	74.6	2.0061
	Z1-M2	6.3	2.1736
	CC-Y3	410	1.394
	CO-Z1	656	1.25
	CR-Y4	488	1.335
	CR-Y8	488	1.335
	CR-Y9	488	1.335
	CV-Y4	410	1.394
	CV-Y8	410	1.394
	CV-Y9	410	1.394
	Y1-C	648	1.214
	Y2-C	648	1.214
	Y3-CR	488	1.335
	Y5-Y6	400.2	1.4062
	Y5-c	427.6	1.3789
	Y5-hn	403.2	1.0129
	Y6-ho	371.4	0.973
	c -Y7	637.7	1.2183

## Sheet: Angle Parameters
	Angle parameters for urease.
	Angle Type	kθ (kcal mol-1 rad-2)	θ0 (rad)
	CC-Y3-M1	81.25	131.31
	CO-Z1-M2	55.36	123.63
	CR-Y4-M1	63.79	125.82
	CR-Y8-M2	64.76	130.27
	CR-Y9-M2	70.41	124.18
	CV-Y4-M1	64.72	127.74
	CV-Y8-M2	65.31	123.27
	CV-Y9-M2	71.56	129.4
	M1-Y1-C	66.32	109.1
	M1-Y2-C	88.68	70.18
	M1-Y3-CR	78.3	121.84
	M1-Y5-M2	0.35	76.94
	M1-Y5-Y6	73.36	45.16
	M1-Y5-c	75.77	74.28
	M1-Y5-hn	48.43	161
	M1-Y6-M2	59.3	113.47
	M1-Y6-Y5	98.92	107.2
	M1-Y6-ho	23.21	134.07
	M1-Y7-c	63.9	114.37
	M2-Y2-C	53.7	116.22
	M2-Y2-M1	47.7	90.08
	M2-Y5-Y6	8.38	46.12
	M2-Y5-c	34.19	134.75
	M2-Y5-hn	8.77	87.49
	M2-Y6-Y5	65.21	104.95
	M2-Y6-ho	15.65	92.1
	Y1-M1-Y2	74.25	51.55
	Y1-M1-Y3	32.14	94.3
	Y1-M1-Y4	58.22	100.96
	Y1-M1-Y5	50.2	114.94
	Y1-M1-Y6	40.25	89.36
	Y1-M1-Y7	75.47	158.62
	Y2-M1-Y3	38.91	96.13
	Y2-M1-Y4	49.16	148.04
	Y2-M1-Y5	50.37	79.06
	Y2-M1-Y6	42.1	67.47
	Y2-M1-Y7	66.91	107.14
	Y2-M2-Y5	7.05	98.27
	Y2-M2-Y6	42.7	88.53
	Y2-M2-Z1	25.82	169.18
	Y3-M1-Y4	44.45	102.72
	Y3-M1-Y5	40.67	135.07
	Y3-M1-Y6	44.29	155.46
	Y3-M1-Y7	68.92	89.54
	Y4-M1-Y5	22.92	104.04
	Y4-M1-Y6	31.3	100.37
	Y4-M1-Y7	44.38	98.67
	Y6-M1-Y5	43.48	27.65
	Y6-M2-Y5	16.86	28.94
	Y7-M1-Y5	61.81	51.24
	Y7-M1-Y6	56.64	78.82
	Y8-M2-Y2	52.09	101.3
	Y8-M2-Y5	16.5	132.88
	Y8-M2-Y6	44.14	109.49
	Y8-M2-Y9	41.87	107.43
	Y8-M2-Z1	35.86	87.96
	Y9-M2-Y2	56.2	92.71
	Y9-M2-Y5	18.79	113.98
	Y9-M2-Y6	35.59	142.05
	Y9-M2-Z1	50.37	89.79
	Z1-M2-Y5	8.36	71.13
	Z1-M2-Y6	47.71	83.06
	2C-CO-Z1	70	117
	CC-CV-Y4	70	120
	CC-CV-Y8	70	120
	CC-CV-Y9	70	120
	CC-Y3-CR	70	117
	CT-CC-Y3	70	120
	CV-Y4-CR	70	117
	CV-Y8-CR	70	117
	CV-Y9-CR	70	117
	H4-CV-Y4	50	120
	H4-CV-Y8	50	120
	H4-CV-Y9	50	120
	H5-CR-Y4	50	120
	H5-CR-Y8	50	120
	H5-CR-Y9	50	120
	N -C -Y1	75.83	122.03
	N -C -Y2	75.83	122.03
	NA-CR-Y4	70	120
	NA-CR-Y8	70	120
	NA-CR-Y9	70	120
	O2-CO-Z1	80	126
	Y1-C -Y2	78.17	130.38
	Y3-CC-CW	70	120
	Y3-CR-H5	50	120
	Y3-CR-NA	70	120
	Y5-Y6-ho	50.52	101.29
	Y5-c -Y7	74.22	123.05
	Y5-c -c3	66.79	115.18
	c -Y5-Y6	68.21	115.51
	c3-c -Y7	67.4	123.2
	hn-Y5-Y6	50.42	110.74

## Sheet: Dihedral Parameters
	Dihedral angle parameters for urease. Torsions that are not specified in this table involving atoms of the metal urease coordination sphere has no torsional barrier associated.
	Dihedral Type	Scaling	V (kcal/mol)	Phase (º)	Periodicity
	X -CC-Y3-X	2	4.8	180	2
	X -CV-Y4-X	2	4.8	180	2
	X -CV-Y8-X	2	4.8	180	2
	X -CV-Y9-X	2	4.8	180	2
	X -Y3-CR-X	2	10	180	2
	X -Y4-CR-X	2	10	180	2
	X -Y5-Y6-X	2	3	0	2
	X -Y5-c -X	4	10	180	2
	X -Y8-CR-X	2	10	180	2
	X -Y9-CR-X	2	10	180	2
	CX-2C-CO-Z1	1	0.031	180	-4
	CX-2C-CO-Z1	1	0	0	-3
	CX-2C-CO-Z1	1	0.769	180	-2
	CX-2C-CO-Z1	1	0	0	1
	CX-CT-CC-Y3	1	0.047	180	-4
	CX-CT-CC-Y3	1	0.74	0	-3
	CX-CT-CC-Y3	1	0.204	0	-2
	CX-CT-CC-Y3	1	0.69	0	1
	H -N -C -Y1	1	2.5	180	-2
	H -N -C -Y1	1	2	0	1
	H -N -C -Y2	1	2.5	180	-2
	H -N -C -Y2	1	2	0	1
	Y1-C -N -CT	1	2.5	180	2
	Y2-C -N -CT	1	2.5	180	2
	hc-c3-c -Y7	1	0.8	0	-1
	hc-c3-c -Y7	1	0	0	-2
	hc-c3-c -Y7	1	0.08	180	3
	hn-Y5-c -Y7	1	2.5	180	-2
	hn-Y5-c -Y7	1	2	0	1

## Sheet: Improper Dihedral Parameters
	Improper Dihedral parameters for urease.
	Improper Dihedral Type	Scaling	V (kcal/mol)	Phase (º)	Periodicity
	X -X -Y5-hn	2	1.1	180	2
	X -X -c -Y7	2	10.5	180	2
	X -Y1-C -Y2	2	10.5	180	2
	X -O2-CO-Z1	2	10.5	180	2
	Y5-Y7-c -c3	2	10.5	180	2
	N -Y1-C -Y2	2	1.1	180	2
	CT-CW-CC-Y3	4	1.1	180	2
	Y6-c -Y5-hn	2	1.1	180	2
