# Supplementary material for: Intrinsic enzymatic properties modulate the self-propulsion of micromotors
Source: Nat Commun. 2019 Jun 27;10:2826. doi: 10.1038/s41467-019-10726-8 (PMC6597730; doi:10.1038/s41467-019-10726-8)
Supplement: Supplementary file 15 — Figure 3c [file 41467_2019_10726_MOESM15_ESM.xlsx]

## Sheet: Figure 2a
in green what is plotted
		P=Particle
Figure 2a				Mean Squared Displacement (μm2)
MSDs of UR-HSMM				0 mM urea																							1 mM urea
		Time (s)		P1	P2	P3	P4	P5	P6	P7	P8	P9	P10	P11	P12	P13	P14	P15	P16	P17	P18	P19	P20	Mean	SEM		P1	P2	P3	P4	P5	P6	P7	P8	P9	P10	P11	P12	P13	P14	P15	P16	P17	P18	P19	P20	Mean	SEM
		0.04		0.0426158	0.0353809	0.0382671	0.0243641	0.0237205	0.0444751	0.0505971	0.0625105	0.0415794	0.0432975	0.0420382	0.029461	0.0576495	0.0487488	0.0568335	0.0486723	0.071686	0.0790223	0.0460509	0.047292	0.0467131	0.00314984		0.0541293	0.0745833	0.0471531	0.078329	0.050848	0.0621038	0.0442734	0.0342563	0.0394131	0.0540476	0.0480718	0.0356792	0.039833	0.0369874	0.0405158	0.0621745	0.0775035	0.0587999	0.0478457	0.0592439	0.0522896	0.00304664
		0.08		0.0725787	0.0635374	0.0689954	0.043452	0.0431786	0.0717965	0.0877389	0.0996405	0.0718566	0.0740643	0.076757	0.0541082	0.0967672	0.0873742	0.0998893	0.084886	0.113371	0.120734	0.0874646	0.0845968	0.0801394	0.00459933		0.0930177	0.129877	0.10516	0.161849	0.100058	0.129004	0.0857627	0.0648977	0.0776004	0.112842	0.0875813	0.0642052	0.0811485	0.0686291	0.0802297	0.102907	0.12279	0.125518	0.0893402	0.106782	0.09946	0.00567422
		0.12		0.104401	0.0948344	0.099779	0.0609316	0.0646178	0.0999831	0.123818	0.137987	0.100799	0.105267	0.108749	0.0786068	0.134496	0.127902	0.136158	0.116669	0.142204	0.162014	0.126615	0.115308	0.112057	0.00576129		0.131737	0.196103	0.181012	0.270904	0.158332	0.207794	0.133884	0.0934183	0.121312	0.187017	0.12784	0.0954089	0.130648	0.0993617	0.124269	0.143506	0.178434	0.212481	0.129909	0.159541	0.154146	0.0101411
		0.16		0.133659	0.124026	0.12983	0.0780475	0.0838407	0.128523	0.157856	0.173067	0.129177	0.135346	0.139788	0.103672	0.172784	0.163036	0.167826	0.153088	0.175618	0.206107	0.165978	0.14117	0.143122	0.00708307		0.178818	0.271479	0.27443	0.402167	0.220982	0.304736	0.183774	0.125131	0.17282	0.278203	0.169949	0.127821	0.187433	0.128796	0.171686	0.183124	0.22622	0.315133	0.18028	0.219956	0.216147	0.0160628
		0.2		0.16248	0.154356	0.160679	0.0950929	0.103742	0.158131	0.190042	0.201518	0.158923	0.162155	0.171615	0.12647	0.211179	0.20675	0.198765	0.189011	0.202762	0.246523	0.204878	0.170442	0.173776	0.00828803		0.226816	0.359895	0.386888	0.564048	0.288691	0.416333	0.236667	0.15528	0.231953	0.384769	0.21993	0.160027	0.249136	0.158299	0.226644	0.222878	0.281892	0.43329	0.227252	0.276437	0.285356	0.023858
		0.24		0.191841	0.183254	0.191379	0.11161	0.123624	0.186958	0.223221	0.231195	0.189662	0.185726	0.19965	0.149639	0.252377	0.244295	0.227711	0.220753	0.227498	0.280528	0.240991	0.202048	0.203198	0.00935014		0.275386	0.454446	0.5138	0.755721	0.362343	0.541002	0.294773	0.185164	0.296805	0.508659	0.276559	0.19395	0.322584	0.189895	0.287112	0.26243	0.339733	0.575104	0.275443	0.343448	0.362718	0.0333905
		0.28		0.222089	0.212314	0.222223	0.129104	0.143121	0.212974	0.252983	0.26012	0.219075	0.20801	0.225134	0.173598	0.293189	0.284861	0.255504	0.253333	0.249384	0.311462	0.278237	0.227447	0.231708	0.0104102		0.319242	0.56279	0.659844	0.971334	0.449586	0.683087	0.356023	0.217772	0.368003	0.649975	0.335008	0.227491	0.404153	0.224128	0.353312	0.304534	0.407669	0.734868	0.336248	0.410627	0.448785	0.0445212
		0.32		0.249455	0.240743	0.253005	0.147565	0.165713	0.241534	0.281148	0.286959	0.254457	0.228726	0.25012	0.196108	0.331748	0.325752	0.28061	0.286361	0.274364	0.340611	0.31853	0.251701	0.260261	0.0114196		0.369281	0.674886	0.822496	1.20979	0.54412	0.839811	0.424319	0.255336	0.445546	0.80565	0.398796	0.262794	0.494337	0.257591	0.423468	0.346309	0.475437	0.910494	0.392299	0.475943	0.541435	0.0570459
		0.36		0.271405	0.267261	0.28474	0.16504	0.18603	0.267138	0.308736	0.315326	0.291219	0.253502	0.272793	0.217933	0.371081	0.366905	0.308077	0.323533	0.303995	0.368875	0.356854	0.276344	0.288839	0.0126324		0.418775	0.799531	0.999313	1.47688	0.641422	1.011	0.495941	0.294197	0.529759	0.974369	0.466901	0.297316	0.592366	0.292248	0.497531	0.388974	0.551647	1.10178	0.446329	0.54861	0.641244	0.0712035
		0.4		0.293387	0.294045	0.313736	0.1824	0.207524	0.294957	0.339318	0.338136	0.330166	0.274863	0.296041	0.237222	0.410317	0.407521	0.333888	0.361892	0.331815	0.400387	0.394617	0.303969	0.31731	0.0139499		0.464865	0.926657	1.19123	1.77323	0.739492	1.19513	0.567494	0.335461	0.620071	1.15776	0.542899	0.33161	0.698605	0.328506	0.579169	0.431245	0.626576	1.31241	0.509413	0.616165	0.747399	0.0870113
		0.44		0.31317	0.317718	0.341441	0.199809	0.227561	0.315735	0.372384	0.358909	0.365155	0.295183	0.319099	0.256506	0.44886	0.448933	0.362078	0.399679	0.361523	0.426322	0.433011	0.330045	0.344656	0.0153517		0.515014	1.06204	1.40207	2.09318	0.843835	1.39304	0.641188	0.379253	0.713963	1.35686	0.622108	0.367832	0.810255	0.362713	0.66695	0.473831	0.715368	1.53533	0.565595	0.683489	0.860196	0.104325
		0.48		0.33154	0.341681	0.371453	0.216641	0.247365	0.345376	0.405699	0.379696	0.403247	0.318108	0.343577	0.27733	0.494408	0.484978	0.390869	0.437697	0.382523	0.461619	0.470843	0.357877	0.373126	0.016881		0.57288	1.20318	1.62969	2.43833	0.954838	1.6052	0.717651	0.427503	0.811958	1.56724	0.704667	0.408845	0.928817	0.397618	0.759872	0.515576	0.79744	1.77278	0.62343	0.757277	0.97974	0.123006
		0.52		0.350728	0.365714	0.398266	0.232522	0.266457	0.368575	0.439203	0.404727	0.441771	0.338887	0.367899	0.298862	0.533594	0.518652	0.421252	0.473336	0.401363	0.491821	0.506914	0.380443	0.400049	0.0182653		0.632724	1.35531	1.8741	2.80235	1.07204	1.83031	0.799301	0.47599	0.917073	1.79281	0.79471	0.450388	1.05721	0.430854	0.857801	0.55745	0.886447	2.03443	0.686494	0.836364	1.10721	0.143124
		0.56		0.366076	0.389002	0.425761	0.24882	0.28679	0.390318	0.470707	0.424085	0.478785	0.360772	0.387866	0.322656	0.57608	0.553249	0.449496	0.508201	0.419322	0.522798	0.548527	0.410141	0.426973	0.0197929		0.687377	1.50647	2.13499	3.19693	1.19257	2.06801	0.884341	0.528561	1.02795	2.02488	0.889875	0.493934	1.18902	0.463073	0.960574	0.602563	0.977762	2.31002	0.747399	0.91569	1.2401	0.164795
		0.6		0.383907	0.413884	0.454045	0.264881	0.307367	0.414481	0.501762	0.448072	0.51779	0.383737	0.405411	0.344646	0.614028	0.583449	0.477311	0.541405	0.441589	0.555888	0.584679	0.440063	0.45392	0.0211105		0.7428	1.6605	2.41034	3.60942	1.31875	2.32696	0.972784	0.58303	1.14347	2.27291	0.98752	0.538722	1.33168	0.496227	1.06791	0.648118	1.06737	2.60189	0.80697	1.00216	1.37948	0.187865
		0.64		0.400703	0.438131	0.481516	0.283277	0.327294	0.440828	0.530973	0.471583	0.55619	0.404779	0.426775	0.367561	0.649736	0.615294	0.505575	0.575833	0.465419	0.588094	0.620233	0.467753	0.480877	0.0223521		0.799373	1.82833	2.69935	4.0481	1.44942	2.59879	1.06497	0.636644	1.26214	2.52968	1.09046	0.585147	1.47954	0.52668	1.18033	0.691673	1.1663	2.91009	0.869487	1.09259	1.52545	0.212439
		0.68		0.417214	0.460336	0.507667	0.302924	0.348315	0.463544	0.557682	0.491392	0.592522	0.425496	0.445699	0.391602	0.68737	0.649569	0.535374	0.611027	0.493581	0.61121	0.652797	0.49424	0.506978	0.0234938		0.855262	2.00128	3.00545	4.51848	1.5806	2.88145	1.15925	0.69174	1.38709	2.79641	1.19823	0.634354	1.63238	0.558938	1.29297	0.738641	1.26786	3.23016	0.932484	1.18979	1.67764	0.238542
		0.72		0.436736	0.480713	0.530186	0.323602	0.370249	0.488383	0.583026	0.513501	0.626596	0.440533	0.467546	0.415748	0.725381	0.684579	0.565245	0.647916	0.522459	0.634198	0.684343	0.520457	0.53307	0.0246131		0.910362	2.17934	3.32177	5.01564	1.71752	3.18182	1.25868	0.74553	1.51593	3.07278	1.31455	0.685003	1.79314	0.590247	1.41265	0.786733	1.37071	3.5682	0.992998	1.29544	1.83645	0.266174
		0.76		0.45489	0.501688	0.554809	0.345933	0.391937	0.510057	0.609967	0.535156	0.655984	0.459953	0.485655	0.436551	0.76524	0.717046	0.596185	0.686404	0.545141	0.666609	0.714788	0.549025	0.559151	0.0258471		0.968409	2.37332	3.65224	5.52922	1.85813	3.49628	1.36405	0.801244	1.65363	3.36111	1.43311	0.737573	1.95709	0.622227	1.53759	0.833923	1.47447	3.9198	1.05794	1.40093	2.00161	0.294952
		0.8		0.473914	0.522219	0.580949	0.367423	0.411576	0.531996	0.637407	0.55622	0.685813	0.47358	0.50814	0.459797	0.807181	0.752594	0.624306	0.719471	0.567775	0.694699	0.743252	0.580506	0.584941	0.0270834		1.02626	2.56836	3.99675	6.06931	1.99878	3.82017	1.47576	0.859272	1.79637	3.65784	1.55447	0.789473	2.1265	0.655541	1.6664	0.88155	1.58571	4.28646	1.12179	1.51586	2.17263	0.325072
		0.84		0.49395	0.541368	0.608509	0.387527	0.431349	0.559577	0.659972	0.583435	0.716147	0.486843	0.527777	0.481237	0.846697	0.788743	0.654238	0.752192	0.588115	0.724044	0.771469	0.611742	0.610746	0.028322		1.08141	2.76905	4.35488	6.63577	2.14477	4.15479	1.59108	0.921963	1.94248	3.95793	1.68344	0.842197	2.30159	0.690904	1.79956	0.928951	1.69882	4.66626	1.18321	1.63223	2.34906	0.356515
		0.88		0.519774	0.559716	0.637448	0.408111	0.451945	0.583224	0.683243	0.60565	0.741522	0.498495	0.547974	0.501795	0.888601	0.822238	0.682087	0.780785	0.615911	0.754503	0.802975	0.643543	0.636477	0.0295064		1.14039	2.9682	4.72656	7.22537	2.29593	4.49703	1.70919	0.984837	2.09288	4.26893	1.81347	0.895077	2.483	0.725423	1.9367	0.976351	1.81491	5.05606	1.24575	1.74931	2.53027	0.389185
		0.92		0.544425	0.57446	0.666574	0.42966	0.472351	0.613751	0.704019	0.630907	0.766863	0.51509	0.570157	0.525019	0.924209	0.853754	0.713485	0.814347	0.640874	0.782823	0.834055	0.676145	0.662648	0.0304578		1.20033	3.17344	5.11259	7.83554	2.45277	4.85079	1.82975	1.04928	2.24858	4.58216	1.94845	0.948063	2.66994	0.762918	2.07764	1.02055	1.93332	5.45823	1.31129	1.87352	2.71696	0.422959
		0.96		0.573141	0.592641	0.694611	0.452104	0.492613	0.649267	0.727486	0.655885	0.791088	0.529783	0.588375	0.545085	0.956652	0.884675	0.749887	0.846305	0.665977	0.817309	0.866185	0.708179	0.689363	0.0314276		1.26288	3.38848	5.50837	8.4632	2.61777	5.21765	1.95647	1.11579	2.40775	4.89985	2.08433	1.00237	2.86152	0.799189	2.22371	1.06599	2.06442	5.87219	1.37461	1.99164	2.90891	0.457748
		1		0.601329	0.609122	0.726711	0.4749	0.510948	0.68306	0.749612	0.679955	0.815245	0.542644	0.608962	0.567496	0.986629	0.920191	0.78536	0.879081	0.696344	0.851495	0.896207	0.737962	0.716163	0.0324374		1.3184	3.60708	5.91589	9.11638	2.78406	5.5907	2.08661	1.18353	2.57022	5.22501	2.22756	1.0589	3.05534	0.838574	2.37265	1.11535	2.18957	6.29635	1.44355	2.11849	3.10571	0.493697
		1.04		0.625851	0.628306	0.759068	0.495498	0.529744	0.718142	0.774424	0.707775	0.840769	0.554478	0.629148	0.592115	1.01859	0.958264	0.817862	0.910545	0.721563	0.884774	0.925382	0.766987	0.742964	0.0335569		1.38003	3.82794	6.33702	9.79224	2.95542	5.97609	2.22484	1.25151	2.73908	5.55295	2.37724	1.1201	3.2558	0.880177	2.52338	1.1667	2.3235	6.731	1.51572	2.24367	3.30872	0.530637
		1.08		0.653875	0.645178	0.792029	0.518938	0.547576	0.752747	0.796575	0.739146	0.862828	0.56456	0.653099	0.616184	1.04625	0.996131	0.85056	0.941514	0.743812	0.915803	0.9572	0.796733	0.769537	0.034535		1.4391	4.05357	6.77248	10.4941	3.13065	6.36706	2.36708	1.32125	2.90852	5.88611	2.53202	1.18086	3.45823	0.919038	2.675	1.21988	2.45877	7.17352	1.58795	2.37234	3.51587	0.568862
		1.12		0.680829	0.660755	0.824117	0.539933	0.564721	0.784456	0.820082	0.768993	0.886691	0.575222	0.677843	0.642473	1.07537	1.03333	0.882444	0.973223	0.766272	0.943632	0.98871	0.828643	0.795887	0.0355958		1.50121	4.27844	7.2207	11.2147	3.30788	6.76986	2.51358	1.39289	3.0842	6.21896	2.68509	1.24646	3.66743	0.960877	2.83002	1.27568	2.60106	7.62844	1.65811	2.5083	3.72819	0.607994
		1.16		0.711117	0.67686	0.8535	0.562589	0.579398	0.81662	0.848389	0.794675	0.910804	0.588147	0.705235	0.667902	1.10453	1.07265	0.915896	1.00557	0.791028	0.971505	1.01688	0.859109	0.82262	0.0366258		1.56566	4.50762	7.68053	11.9573	3.49094	7.18308	2.66648	1.46381	3.26106	6.55485	2.84209	1.31523	3.88063	1.00485	2.9894	1.32795	2.74211	8.08679	1.72986	2.65018	3.94502	0.648111
		1.2		0.741461	0.699382	0.881922	0.585264	0.594749	0.848754	0.87149	0.822222	0.936429	0.600261	0.732939	0.692136	1.13614	1.11293	0.947095	1.03294	0.814508	0.99969	1.04076	0.891303	0.849119	0.0375595		1.6333	4.736	8.15506	12.7174	3.67481	7.60989	2.81988	1.53359	3.43986	6.89076	3.00181	1.38639	4.10223	1.04915	3.1535	1.37987	2.88785	8.54885	1.80789	2.79732	4.16627	0.689085
		1.24		0.769892	0.719476	0.908697	0.606017	0.609846	0.881582	0.893126	0.844689	0.957489	0.607869	0.760522	0.717025	1.16352	1.15482	0.976269	1.06124	0.84037	1.02839	1.06759	0.924255	0.874634	0.0386371		1.69784	4.96633	8.63759	13.5081	3.86093	8.04642	2.9787	1.60351	3.62181	7.23093	3.16599	1.45794	4.32828	1.0961	3.32076	1.43299	3.03342	9.01804	1.88678	2.95131	4.39219	0.731363
		1.28		0.797556	0.739308	0.935472	0.626248	0.624545	0.909328	0.915523	0.866788	0.979066	0.617521	0.787178	0.742275	1.1878	1.19828	1.00173	1.08955	0.865876	1.0566	1.09448	0.958137	0.899663	0.0396842		1.7614	5.19691	9.13061	14.3186	4.05056	8.493	3.14112	1.67279	3.80769	7.56989	3.33666	1.53257	4.55968	1.14159	3.48699	1.49117	3.18503	9.4963	1.96966	3.10872	4.62255	0.774551
		1.32		0.825827	0.75878	0.960332	0.645662	0.637244	0.940083	0.942476	0.886472	0.999257	0.62649	0.812842	0.769333	1.21127	1.24429	1.03238	1.1235	0.892077	1.08761	1.12322	0.990625	0.925489	0.0410053		1.82917	5.42568	9.63347	15.1501	4.24095	8.95424	3.30747	1.74684	3.99254	7.90978	3.50995	1.60742	4.79466	1.18836	3.65874	1.54841	3.33835	9.97998	2.05365	3.26222	4.8566	0.818752
		1.36		0.852261	0.776937	0.982842	0.665671	0.650156	0.968901	0.968891	0.905842	1.01612	0.635755	0.838985	0.794827	1.23598	1.28816	1.05949	1.15692	0.914256	1.11934	1.1531	1.02735	0.950589	0.042353		1.89714	5.6522	10.1479	16	4.43357	9.42371	3.47354	1.82018	4.18309	8.24874	3.68764	1.68434	5.03437	1.23498	3.83382	1.61106	3.48833	10.4763	2.13392	3.42116	5.0943	0.863971
		1.4		0.881716	0.794598	1.00235	0.684937	0.664059	0.99944	0.994302	0.926744	1.03529	0.644191	0.865406	0.818933	1.26058	1.33678	1.08661	1.19227	0.936463	1.15298	1.18217	1.06183	0.976082	0.0438673		1.96704	5.8813	10.6729	16.8687	4.62719	9.90636	3.64408	1.89132	4.37549	8.59111	3.86793	1.7617	5.2773	1.28243	4.01391	1.67293	3.64074	10.9774	2.21376	3.58103	5.33573	0.91022
		1.44		0.915601	0.814033	1.02332	0.705877	0.679754	1.02543	1.0207	0.942682	1.05548	0.657371	0.885703	0.844134	1.28077	1.38628	1.11056	1.22933	0.96626	1.18784	1.21075	1.09989	1.00209	0.0452216		2.03659	6.1047	11.2078	17.762	4.82058	10.3931	3.81804	1.96404	4.56721	8.93632	4.05261	1.84119	5.52476	1.33142	4.19899	1.73987	3.79289	11.4787	2.29417	3.74476	5.58048	0.957365
		1.48		0.947426	0.831529	1.04128	0.728111	0.696787	1.05411	1.0454	0.960723	1.07703	0.670144	0.908416	0.871389	1.2964	1.43329	1.13874	1.26291	0.991367	1.22592	1.24097	1.13907	1.02805	0.0465001		2.10246	6.32837	11.7541	18.6754	5.01464	10.8915	3.99427	2.03463	4.76161	9.27756	4.24142	1.92341	5.77697	1.38282	4.38865	1.80385	3.94596	11.9906	2.37246	3.91125	5.8286	1.00567
		1.52		0.978565	0.84942	1.05813	0.75004	0.714957	1.0849	1.07235	0.978864	1.10138	0.683227	0.933462	0.897456	1.31687	1.47922	1.16221	1.29922	1.01827	1.26027	1.27246	1.18023	1.05457	0.0478436		2.17332	6.55098	12.3098	19.6062	5.21399	11.3999	4.17462	2.10479	4.96072	9.61797	4.43233	2.00792	6.0364	1.4336	4.58367	1.86971	4.10894	12.5093	2.45507	4.07935	6.08143	1.05472
		1.56		1.00888	0.867512	1.07982	0.773672	0.733628	1.11391	1.09652	0.996324	1.12458	0.696381	0.957063	0.92416	1.33729	1.52518	1.18542	1.33571	1.04032	1.28742	1.3056	1.2214	1.08054	0.0491336		2.24357	6.76866	12.8712	20.5622	5.41489	11.9204	4.35367	2.17565	5.16372	9.95698	4.62484	2.09361	6.3021	1.48305	4.78236	1.94254	4.27099	13.0327	2.53732	4.25521	6.33778	1.10483
		1.6		1.03453	0.88522	1.10124	0.796598	0.751892	1.14311	1.12156	1.01856	1.14959	0.707625	0.983446	0.951688	1.36062	1.572	1.20699	1.3701	1.06304	1.31467	1.33656	1.26125	1.10651	0.0504786		2.31211	6.98609	13.44	21.5354	5.61563	12.4462	4.54229	2.245	5.36941	10.2927	4.81392	2.18256	6.5766	1.53201	4.98424	2.01563	4.43075	13.5612	2.61716	4.43147	6.59652	1.1558
		1.64		1.05947	0.901788	1.12358	0.817714	0.769874	1.17244	1.14809	1.04381	1.17565	0.719015	1.00842	0.97836	1.38215	1.61899	1.22653	1.40682	1.08566	1.34713	1.36905	1.30187	1.13282	0.0519848		2.37951	7.20104	14.0182	22.5261	5.82004	12.9834	4.73328	2.31874	5.57392	10.6234	5.00826	2.27341	6.85433	1.57921	5.18789	2.08708	4.58601	14.0901	2.69827	4.61083	6.85765	1.2076
		1.68		1.08603	0.919193	1.14659	0.840771	0.788103	1.19769	1.17247	1.06831	1.20096	0.726063	1.0358	1.00584	1.39782	1.6645	1.24606	1.44097	1.10334	1.36394	1.4014	1.34649	1.15762	0.0532664		2.4464	7.40919	14.6055	23.5354	6.02628	13.5235	4.92812	2.39355	5.77993	10.9487	5.20355	2.36361	7.13866	1.62991	5.39491	2.15807	4.74326	14.6161	2.78399	4.79823	7.12135	1.26
		1.72		1.11581	0.937341	1.17107	0.865328	0.804923	1.22406	1.19085	1.09432	1.2261	0.73159	1.06176	1.03062	1.41864	1.71045	1.27009	1.47064	1.11819	1.38211	1.43429	1.38772	1.1823	0.0546512		2.51597	7.61346	15.1998	24.5624	6.23578	14.0805	5.12482	2.4649	5.9873	11.2664	5.40427	2.45662	7.42513	1.6794	5.60347	2.22669	4.89608	15.1461	2.86579	4.98202	7.38685	1.31345
		1.76		1.14691	0.953492	1.1959	0.891173	0.822697	1.25073	1.21678	1.11918	1.25172	0.738373	1.08902	1.05432	1.43996	1.75353	1.29289	1.49952	1.13424	1.40298	1.46317	1.42602	1.20713	0.0558949		2.58235	7.81281	15.802	25.6144	6.44959	14.6406	5.32525	2.54027	6.19326	11.5801	5.60477	2.55117	7.71703	1.73101	5.81017	2.30269	5.05247	15.6805	2.94742	5.17223	7.65551	1.36783
		1.8		1.18032	0.97402	1.22268	0.914721	0.842041	1.28122	1.24183	1.14071	1.28084	0.749154	1.11406	1.07785	1.45601	1.7967	1.31255	1.52605	1.14933	1.42339	1.49068	1.46628	1.23202	0.0569713		2.64836	8.01332	16.4098	26.6769	6.66787	15.209	5.53241	2.61646	6.40438	11.8871	5.80524	2.64724	8.00949	1.7827	6.01882	2.38036	5.21347	16.2163	3.03228	5.36331	7.92673	1.42264
		1.84		1.21142	0.992963	1.2506	0.937057	0.859037	1.31157	1.26463	1.16428	1.31079	0.758887	1.14036	1.09947	1.47784	1.83768	1.33602	1.55116	1.1673	1.44124	1.51807	1.5063	1.25683	0.058144		2.7126	8.2044	17.0183	27.7619	6.88479	15.7817	5.74131	2.69646	6.61556	12.1902	6.0121	2.74409	8.306	1.83501	6.23048	2.45536	5.37132	16.7508	3.1191	5.55342	8.19924	1.47828
		1.88		1.24081	1.01167	1.27859	0.959724	0.87623	1.33997	1.28936	1.1869	1.33921	0.765806	1.16281	1.124	1.49696	1.87736	1.35434	1.57634	1.18459	1.45761	1.54352	1.5487	1.28072	0.0593163		2.78029	8.39296	17.6387	28.8642	7.10127	16.3628	5.95472	2.77472	6.82701	12.4883	6.22382	2.84247	8.60919	1.88602	6.44757	2.52999	5.5299	17.2871	3.20393	5.75251	8.47488	1.53478
		1.92		1.27285	1.0301	1.30645	0.981314	0.892568	1.36787	1.31046	1.21213	1.3679	0.775271	1.18307	1.14966	1.5121	1.91699	1.36777	1.60193	1.20365	1.46836	1.5693	1.58637	1.30381	0.0603313		2.84245	8.58026	18.2701	29.9855	7.31745	16.9589	6.17011	2.85465	7.03902	12.7794	6.4384	2.94326	8.91458	1.93968	6.66834	2.60348	5.69084	17.8202	3.28917	5.95074	8.75283	1.59224
		1.96		1.30299	1.05098	1.33454	1.00454	0.908193	1.39454	1.33248	1.23242	1.39462	0.785072	1.2062	1.17199	1.53341	1.95669	1.38342	1.62799	1.22213	1.48584	1.59185	1.62577	1.32728	0.061455		2.9084	8.75689	18.903	31.1185	7.53462	17.5593	6.38591	2.93763	7.25133	13.0659	6.65846	3.04348	9.22467	1.9945	6.88976	2.67862	5.84547	18.3541	3.37461	6.1495	9.03173	1.65016
		2		1.33466	1.07339	1.36154	1.02733	0.9232	1.42201	1.35814	1.25172	1.42318	0.796817	1.23353	1.19495	1.55503	2.00244	1.39998	1.65003	1.23604	1.50317	1.61173	1.66617	1.35125	0.0626636		2.96978	8.92948	19.5395	32.2701	7.74674	18.1691	6.60538	3.02232	7.46201	13.3461	6.8808	3.14486	9.54153	2.04846	7.11647	2.75522	6.0049	18.8841	3.45918	6.34958	9.31228	1.70887
	Inset Figure 2a
	Trajectory - 100 mM urea
		Time (s)	X (μm)	Y (μm)
		0.04	45.1546	32.5773
		0.08	44.8454	32.7835
		0.12	44.6392	32.6804
		0.16	44.5361	32.6804
		0.2	44.3299	32.8866
		0.24	44.1237	33.0928
		0.28	44.1237	32.9897
		0.32	44.2268	32.8866
		0.36	44.2268	32.7835
		0.4	44.1237	33.0928
		0.44	43.9175	33.1959
		0.48	43.8144	33.0928
		0.52	43.4021	32.9897
		0.56	43.9175	33.4021
		0.6	43.7113	33.1959
		0.64	43.4021	32.9897
		0.68	43.1959	32.8866
		0.72	42.9897	32.8866
		0.76	42.7835	32.8866
		0.8	42.6804	32.9897
		0.84	42.8866	32.6804
		0.88	42.7835	32.4742
		0.92	42.7835	32.268
		0.96	42.6804	32.3711
		1	42.5773	32.268
		1.04	42.3711	32.268
		1.08	42.268	32.1649
		1.12	41.9588	32.1649
		1.16	41.8557	32.1649
		1.2	41.8557	32.0619
		1.24	41.8557	32.0619
		1.28	41.7526	31.9588
		1.32	41.5464	31.9588
		1.36	41.3402	31.7526
		1.4	41.4433	31.6495
		1.44	41.3402	31.5464
		1.48	41.4433	31.4433
		1.52	41.2371	31.3402
		1.56	41.2371	31.2371
		1.6	41.134	31.134
		1.64	41.0309	30.9278
		1.68	41.0309	30.7216
		1.72	41.0309	30.4124
		1.76	40.8247	30.3093
		1.8	40.8247	30.4124
		1.84	40.7216	30.5155
		1.88	40.7216	30.3093
		1.92	40.6186	30.2062
		1.96	40.5155	30
		2	40.2062	30
		2.04	40.1031	29.7938
		2.08	40.1031	29.6907
		2.12	40	29.6907
		2.16	39.8969	29.8969
		2.2	39.8969	29.6907
		2.24	39.6907	29.6907
		2.28	39.4845	29.5876
		2.32	39.5876	29.3814
		2.36	39.5876	29.2784
		2.4	39.6907	29.0722
		2.44	39.5876	29.0722
		2.48	39.5876	28.9691
		2.52	39.5876	28.6598
		2.56	39.5876	28.866
		2.6	39.7938	28.6598
		2.64	39.7938	28.2474
		2.68	39.8969	27.9381
		2.72	40	27.732
		2.76	40.2062	27.6289
		2.8	40	27.4227
		2.84	39.7938	27.3196
		2.88	39.8969	27.5258
		2.92	39.7938	27.6289
		2.96	39.8969	27.3196
		3	40	27.2165
		3.04	40.1031	27.0103
		3.08	40	26.8041
		3.12	40.1031	27.0103
		3.16	40.3093	26.8041
		3.2	40.6186	26.5979
		3.24	40.7216	26.701
		3.28	40.8247	26.701
		3.32	40.8247	26.701
		3.36	40.8247	26.5979
		3.4	40.8247	26.3918
		3.44	40.9278	26.4948
		3.48	41.0309	26.3918
		3.52	41.134	26.4948
		3.56	41.2371	26.701
		3.6	41.4433	26.8041
		3.64	41.4433	26.8041
		3.68	41.4433	26.701
		3.72	41.6495	26.701
		3.76	41.7526	26.701
		3.8	41.9588	26.9072
		3.84	42.0619	27.0103
		3.88	42.4742	27.3196
		3.92	42.4742	27.2165
		3.96	42.6804	27.4227
		4	42.8866	27.732
		4.04	43.0928	27.8351
		4.08	42.9897	27.8351
		4.12	43.299	28.0412
		4.16	43.4021	28.1443
		4.2	43.5052	28.0412
		4.24	43.5052	27.9381
		4.28	43.5052	28.0412
		4.32	43.6082	28.3505
		4.36	43.7113	28.7629
		4.4	43.7113	28.4536
		4.44	44.2268	28.866
		4.48	43.8144	28.7629
		4.52	43.8144	28.9691
		4.56	43.8144	29.0722
		4.6	43.8144	29.2784
		4.64	43.9175	29.3814
		4.68	44.0206	29.6907
		4.72	44.2268	29.7938
		4.76	44.3299	30
		4.8	44.3299	30.1031
		4.84	44.3299	30.3093
		4.88	44.5361	30.3093
		4.92	44.7423	30.4124
		4.96	45.1546	30.5155
		5	44.9485	30.6186
		5.04	45.0515	30.8247
		5.08	45.3608	30.8247
		5.12	45.567	30.9278
		5.16	45.7732	31.0309
		5.2	46.0825	31.0309
		5.24	46.3918	31.134
		5.28	46.4948	31.2371
		5.32	46.701	31.3402
		5.36	46.8041	31.3402
		5.4	47.1134	31.4433
		5.44	47.1134	31.7526
		5.48	47.3196	31.5464
		5.52	47.3196	31.6495
		5.56	47.5258	31.8557
		5.6	47.8351	32.0619
		5.64	48.0412	32.1649
		5.68	48.3505	32.4742
		5.72	48.6598	32.5773
		5.76	49.0722	32.6804
		5.8	49.3814	32.8866
		5.84	49.5876	33.0928
		5.88	49.7938	33.0928
		5.92	49.8969	33.1959
		5.96	50.1031	33.299
		6	50.3093	33.4021
		6.04	50.5155	33.6082
		6.08	50.7216	33.4021
		6.12	50.8247	33.5052
		6.16	51.0309	33.5052
		6.2	51.134	33.5052
		6.24	51.3402	33.6082
		6.28	51.2371	33.8144
		6.32	51.4433	33.8144
		6.36	51.5464	33.9175
		6.4	51.6495	33.9175
		6.44	51.8557	34.0206
		6.48	51.9588	34.0206
		6.52	52.0619	33.8144
		6.56	51.9588	34.0206
		6.6	52.0619	33.7113
		6.64	52.1649	33.9175
		6.68	52.0619	33.9175
		6.72	52.1649	33.9175
		6.76	52.3711	33.9175
		6.8	52.3711	33.7113
		6.84	52.5773	33.4021
		6.88	52.5773	33.0928
		6.92	52.7835	33.1959
		6.96	52.6804	33.1959
		7	52.6804	33.0928
		7.04	52.5773	32.8866
		7.08	52.5773	32.5773
		7.12	52.7835	32.3711
		7.16	52.7835	32.3711
		7.2	52.9897	32.1649
		7.24	53.0928	31.8557
		7.28	52.9897	31.9588
		7.32	52.7835	31.6495
		7.36	52.6804	31.3402
		7.4	52.7835	31.134
		7.44	52.6804	30.9278
		7.48	52.6804	30.9278
		7.52	52.7835	30.6186
		7.56	52.6804	30.6186
		7.6	52.6804	30.6186
		7.64	52.5773	30.3093
		7.68	52.4742	30.4124
		7.72	52.6804	30.6186
		7.76	52.4742	30.6186
		7.8	52.4742	30.3093
		7.84	52.4742	30.3093
		7.88	52.3711	29.8969
		7.92	52.3711	29.3814
		7.96	52.5773	29.3814
		8	52.5773	29.1753
		8.04	52.5773	28.9691
		8.08	52.4742	28.9691
		8.12	52.4742	28.7629
		8.16	52.4742	28.6598
		8.2	52.4742	28.6598
		8.24	52.4742	28.4536
		8.28	52.3711	28.3505
		8.32	52.268	28.0412
		8.36	52.268	27.9381
		8.4	52.3711	28.0412
		8.44	52.1649	27.8351
		8.48	52.0619	27.5258
		8.52	52.0619	27.2165
		8.56	52.0619	27.1134
		8.6	52.268	27.2165
		8.64	52.1649	26.8041
		8.68	52.0619	26.8041
		8.72	51.9588	26.5979
		8.76	51.8557	26.2887
		8.8	51.9588	26.1856
		8.84	52.0619	26.1856
		8.88	51.7526	25.9794
		8.92	51.8557	26.0825
		8.96	51.8557	26.0825
		9	51.7526	25.8763
		9.04	51.7526	25.7732
		9.08	51.6495	25.7732
		9.12	51.5464	25.567
		9.16	51.134	25.3608
		9.2	50.8247	25.3608
		9.24	50.6186	25.1546
		9.28	50.5155	25.0515
		9.32	50.2062	24.8454
		9.36	50	24.6392
		9.4	49.8969	24.5361
		9.44	49.7938	24.2268
		9.48	49.6907	23.9175
		9.52	49.5876	23.9175
		9.56	49.2784	23.9175
		9.6	49.1753	23.9175
		9.64	49.0722	24.1237
		9.68	48.866	24.1237
		9.72	48.866	24.1237
		9.76	48.7629	24.0206
		9.8	48.6598	24.0206
		9.84	48.5567	24.0206
		9.88	48.4536	24.0206
		9.92	48.0412	24.1237
		9.96	47.732	24.1237
		10	47.6289	23.8144
		10.04	47.6289	24.0206
		10.08	47.5258	23.9175
		10.12	47.6289	24.0206
		10.16	47.4227	23.9175
		10.2	47.2165	24.0206
		10.24	47.2165	24.3299
		10.28	47.1134	24.3299
		10.32	46.8041	24.433
		10.36	46.8041	24.5361
		10.4	46.701	24.5361
		10.44	46.701	24.6392
		10.48	46.701	24.5361
		10.52	46.5979	24.7423
		10.56	46.3918	24.8454
		10.6	46.4948	24.8454
		10.64	46.3918	25.0515
		10.68	45.8763	24.9485
		10.72	45.7732	25.1546
		10.76	45.567	25.2577
		10.8	45.567	25.2577
		10.84	45.7732	25.4639
		10.88	45.6701	25.6701
		10.92	45.6701	25.7732
		10.96	45.8763	25.9794
		11	45.7732	26.0825
		11.04	45.7732	26.1856
		11.08	45.6701	26.1856
		11.12	45.567	26.2887
		11.16	45.4639	26.5979
		11.2	45.4639	26.5979
		11.24	45.567	26.8041
		11.28	45.567	26.9072
		11.32	45.4639	27.2165
		11.36	45.2577	27.2165
		11.4	45.1546	27.5258
		11.44	45.1546	27.4227
		11.48	45.1546	27.4227
		11.52	45.1546	27.5258
		11.56	45.2577	27.6289
		11.6	45.2577	27.732
		11.64	45.3608	28.0412
		11.68	45.4639	28.2474
		11.72	45.4639	28.4536
		11.76	45.4639	28.5567
		11.8	45.3608	28.6598
		11.84	45.3608	28.7629
		11.88	45.3608	29.1753
		11.92	45.567	29.0722
		11.96	45.6701	29.2784
		12	45.8763	29.1753
		12.04	45.9794	29.0722
		12.08	45.9794	28.9691
		12.12	46.0825	28.9691
		12.16	46.1856	28.9691
		12.2	46.2887	29.0722
		12.24	46.4948	29.0722
		12.28	46.8041	29.0722
		12.32	46.9072	29.1753
		12.36	47.1134	29.2784
		12.4	47.2165	29.4845
		12.44	47.2165	29.5876
		12.48	47.3196	29.5876
		12.52	47.5258	29.6907
		12.56	47.5258	29.7938
		12.6	47.732	29.8969
		12.64	47.8351	29.7938
		12.68	47.9381	29.7938
		12.72	48.0412	29.4845
		12.76	48.0412	29.4845
		12.8	48.0412	29.4845
		12.84	48.2474	29.4845
		12.88	48.5567	29.2784
		12.92	48.6598	29.2784
		12.96	48.866	29.0722
		13	48.9691	28.9691
		13.04	49.0722	28.866
		13.08	49.4845	28.866
		13.12	49.4845	28.6598
		13.16	49.2784	28.9691
		13.2	49.3814	28.866
		13.24	49.6907	28.6598
		13.28	49.7938	28.3505
		13.32	49.5876	28.6598
		13.36	49.8969	28.1443
		13.4	50.1031	28.1443
		13.44	50.1031	27.732
		13.48	50.4124	27.6289
		13.52	50.2062	27.5258
		13.56	50.4124	27.5258
		13.6	50.5155	27.6289
		13.64	50.6186	27.5258
		13.68	50.6186	27.2165
		13.72	50.4124	27.1134
		13.76	50.4124	26.9072
		13.8	50.5155	26.5979
		13.84	50.4124	26.4948
		13.88	50.3093	26.3918
		13.92	50.5155	26.2887
		13.96	50.6186	26.3918
		14	50.6186	26.3918
		14.04	50.7216	26.0825
		14.08	50.7216	25.9794
		14.12	50.6186	25.7732
		14.16	50.6186	25.4639
		14.2	50.6186	25.1546
		14.24	51.0309	25.1546
		14.28	50.9278	25.1546
		14.32	50.9278	25.1546
		14.36	51.0309	24.9485
		14.4	50.7216	24.9485
		14.44	50.7216	24.9485
		14.48	50.5155	24.8454
		14.52	50.6186	24.7423
		14.56	50.5155	24.6392
		14.6	50.5155	24.5361
		14.64	50.5155	24.433
		14.68	50.2062	24.1237
		14.72	50	23.9175
		14.76	50.1031	23.9175
		14.8	49.8969	23.8144
		14.84	49.7938	23.7113
		14.88	49.6907	23.6082
		14.92	49.4845	23.4021
		14.96	49.3814	23.299
		15	48.9691	23.299
		15.04	48.7629	23.4021
		15.08	48.6598	23.1959
		15.12	48.4536	23.0928
		15.16	48.4536	23.0928
		15.2	48.3505	23.1959
		15.24	48.0412	23.0928
		15.28	47.8351	22.9897
		15.32	47.732	23.1959
		15.36	47.6289	23.0928
		15.4	47.4227	23.1959
		15.44	47.0103	22.7835
		15.48	46.9072	22.9897
		15.52	47.0103	22.8866
		15.56	46.9072	22.8866
		15.6	46.5979	22.6804
		15.64	46.701	22.4742
		15.68	46.5979	22.4742
		15.72	46.1856	22.6804
		15.76	46.0825	22.6804
		15.8	45.9794	22.5773
		15.84	45.8763	22.5773
		15.88	45.7732	22.5773
		15.92	45.567	22.4742
		15.96	45.3608	22.268
		16	45.2577	22.1649
		16.04	45.0515	21.9588
		16.08	44.8454	21.8557
		16.12	44.3299	22.8866
		16.16	44.5361	23.4021
		16.2	44.5361	23.299
		16.24	44.2268	23.4021
		16.28	44.5361	23.6082
		16.32	43.9175	23.5052
		16.36	43.7113	23.6082
		16.4	43.8144	23.6082
		16.44	44.1237	23.8144
		16.48	43.5052	23.7113
		16.52	43.9175	24.0206
		16.56	44.433	24.3299
		16.6	43.6082	24.2268
		16.64	44.1237	24.6392
		16.68	43.5052	24.433
		16.72	42.9897	24.433
		16.76	43.299	24.6392
		16.8	43.1959	24.7423
		16.84	43.1959	24.8454
		16.88	42.9897	25.0515
		16.92	43.0928	25.0515
		16.96	42.8866	25.0515
		17	42.6804	25.2577
		17.04	42.6804	25.1546
		17.08	42.6804	25.3608
		17.12	42.7835	25.3608
		17.16	42.4742	25.567
		17.2	42.4742	25.6701
		17.24	42.3711	25.9794
		17.28	42.0619	26.1856
		17.32	42.0619	26.1856
		17.36	42.1649	26.4948
		17.4	42.0619	26.701
		17.44	41.8557	27.0103
		17.48	41.9588	27.2165
		17.52	41.8557	27.2165
		17.56	41.8557	27.3196
		17.6	41.9588	27.732
		17.64	41.9588	27.8351
		17.68	42.0619	27.9381
		17.72	42.0619	28.3505
		17.76	42.1649	28.2474
		17.8	41.9588	28.4536
		17.84	42.0619	28.6598
		17.88	42.1649	28.7629
		17.92	42.1649	28.7629
		17.96	42.268	28.7629
		18	42.3711	28.866
		18.04	42.3711	28.9691
		18.08	42.4742	29.1753
		18.12	42.4742	29.1753
		18.16	42.5773	28.9691
		18.2	42.6804	28.9691
		18.24	42.8866	28.866
		18.28	42.8866	28.9691
		18.32	42.9897	28.866
		18.36	43.1959	29.0722
		18.4	43.1959	29.2784
		18.44	43.299	29.6907
		18.48	43.1959	29.7938
		18.52	43.299	29.6907
		18.56	43.4021	29.6907
		18.6	43.5052	29.5876
		18.64	43.8144	29.4845
		18.68	43.8144	29.6907
		18.72	43.9175	29.4845
		18.76	44.1237	29.2784
		18.8	44.5361	28.7629
		18.84	44.6392	28.866
		18.88	44.9485	28.5567
		18.92	44.7423	28.3505
		18.96	45.1546	28.1443
		19	45.0515	28.6598
		19.04	45.0515	28.5567
		19.08	45.2577	28.3505
		19.12	45.4639	27.4227
		19.16	45.4639	27.5258
		19.2	45.6701	27.4227
		19.24	45.567	27.3196
		19.28	45.7732	27.1134
		19.32	45.9794	27.4227
		19.36	45.9794	27.5258
		19.4	46.1856	27.4227
		19.44	46.2887	27.4227
		19.48	46.3918	27.4227
		19.52	46.3918	27.3196
		19.56	46.3918	27.3196
		19.6	46.3918	27.1134
		19.64	46.3918	26.9072
		19.68	46.2887	26.9072
		19.72	46.1856	26.701
		19.76	46.1856	26.5979
		19.8	46.1856	26.3918
		19.84	46.1856	26.3918
		19.88	46.2887	26.1856
		19.92	46.1856	26.0825
		19.96	46.1856	25.9794
		20	46.2887	25.7732
		20.04	46.2887	25.6701
		20.08	46.3918	25.4639
		20.12	46.2887	25.2577
		20.16	46.1856	25.0515
		20.2	46.0825	24.9485
		20.24	46.0825	24.8454
		20.28	45.9794	24.6392
		20.32	45.9794	24.5361
		20.36	45.9794	24.433
		20.4	45.9794	24.2268
		20.44	46.0825	24.1237
		20.48	45.9794	23.9175
		20.52	45.8763	23.8144
		20.56	45.7732	23.6082
		20.6	45.6701	23.4021
		20.64	45.7732	23.0928
		20.68	45.6701	22.9897
		20.72	45.567	22.9897
		20.76	45.4639	22.7835
		20.8	45.3608	22.6804
		20.84	45.1546	22.268
		20.88	45.2577	22.3711
		20.92	45.2577	22.5773
		20.96	45.0515	22.4742
		21	45.0515	22.4742
		21.04	44.9485	22.5773
		21.08	44.6392	22.3711
		21.12	44.433	22.0619
		21.16	44.3299	21.7526
		21.2	44.2268	21.6495
		21.24	44.3299	21.5464
		21.28	44.2268	21.7526
		21.32	44.2268	21.7526
		21.36	44.2268	21.7526
		21.4	44.0206	21.4433
		21.44	44.0206	21.3402
		21.48	43.9175	21.2371
		21.52	43.8144	21.134
		21.56	44.0206	21.0309
		21.6	43.8144	20.5155
		21.64	43.9175	20.4124
		21.68	43.8144	20.4124
		21.72	43.8144	20.3093
		21.76	43.7113	20.2062
		21.8	43.5052	20
		21.84	43.5052	19.8969
		21.88	43.4021	19.6907
		21.92	43.299	19.5876
		21.96	43.0928	19.5876
		22	43.0928	19.4845
		22.04	43.1959	19.1753
		22.08	42.9897	19.1753
		22.12	42.8866	19.2784
		22.16	42.9897	19.1753
		22.2	42.7835	19.0722
		22.24	42.6804	18.866
		22.28	42.5773	18.6598
		22.32	42.3711	18.2474
		22.36	42.268	18.1443
		22.4	42.1649	18.0412
		22.44	42.1649	18.0412
		22.48	42.1649	17.8351
		22.52	42.268	17.732
		22.56	42.3711	17.732
		22.6	42.3711	17.6289
		22.64	42.4742	17.2165
		22.68	42.5773	17.3196
		22.72	42.6804	17.0103
		22.76	42.7835	16.9072
		22.8	42.7835	16.5979
		22.84	42.7835	16.5979
		22.88	42.8866	16.3918
		22.92	42.8866	16.0825
		22.96	42.7835	16.0825
		23	42.8866	16.0825
		23.04	42.6804	15.6701
		23.08	42.4742	15.567
		23.12	42.6804	15.567
		23.16	42.3711	15.2577
		23.2	42.3711	15.1546
		23.24	42.3711	14.9485
		23.28	42.268	14.7423
		23.32	42.1649	14.6392
		23.36	42.0619	14.6392
		23.4	42.0619	14.6392
		23.44	42.0619	14.3299
		23.48	42.268	14.3299
		23.52	42.268	14.433
		23.56	41.9588	13.9175
		23.6	41.9588	13.8144
		23.64	41.8557	13.5052
		23.68	41.8557	13.4021
		23.72	41.7526	13.299
		23.76	41.7526	13.1959
		23.8	41.6495	12.9897
		23.84	41.7526	13.1959
		23.88	41.7526	12.8866
		23.92	41.7526	12.6804
		23.96	41.8557	12.5773
		24	42.0619	12.5773
		24.04	41.9588	12.7835
		24.08	41.8557	12.6804
		24.12	41.7526	12.4742
		24.16	41.6495	12.268
		24.2	41.5464	11.9588
		24.24	41.4433	11.7526
		24.28	41.4433	11.6495
		24.32	41.3402	11.2371
		24.36	41.5464	11.0309
		24.4	41.6495	10.9278
		24.44	41.6495	10.9278
		24.48	41.8557	10.9278
		24.52	41.7526	10.5155
		24.56	41.7526	10.5155
		24.6	41.6495	10.5155
		24.64	41.7526	10.5155
		24.68	41.7526	10.4124
		24.72	41.6495	10.2062
		24.76	41.7526	10
		24.8	41.7526	9.79381
		24.84	41.7526	9.69072
		24.88	41.8557	9.58763
		24.92	41.7526	9.58763
		24.96	41.6495	9.48454
		25	41.6495	9.48454
		25.04	41.7526	9.48454
		25.08	41.8557	9.38144
		25.12	41.8557	9.17526
		25.16	41.9588	9.38144
		25.2	41.7526	9.48454
		25.24	41.9588	9.58763
		25.28	42.0619	9.38144
		25.32	42.0619	9.38144
		25.36	42.1649	9.27835
		25.4	41.9588	9.17526
		25.44	42.0619	9.27835
		25.48	42.0619	9.07216
		25.52	42.0619	9.17526
		25.56	42.1649	9.07216
		25.6	42.0619	9.07216
		25.64	42.1649	9.17526
		25.68	42.1649	9.07216
		25.72	42.1649	9.07216
		25.76	42.268	9.07216
		25.8	42.268	8.86598
		25.84	42.3711	8.86598
		25.88	42.268	8.76289
		25.92	42.3711	8.65979
		25.96	42.3711	8.45361
		26	42.4742	8.24742
		26.04	42.4742	8.24742
		26.08	42.4742	8.14433
		26.12	42.5773	8.04124
		26.16	42.5773	8.14433
		26.2	42.7835	8.04124
		26.24	42.9897	7.93814
		26.28	42.9897	7.73196
		26.32	43.0928	7.62887
		26.36	43.0928	7.73196
		26.4	43.0928	7.52577
		26.44	43.1959	7.31959
		26.48	43.0928	7.21649
		26.52	43.0928	7.1134
		26.56	43.4021	7.01031
		26.6	43.4021	7.01031
		26.64	43.4021	6.70103
		26.68	43.4021	6.59794
		26.72	43.5052	6.39175
		26.76	43.6082	6.49485
		26.8	43.7113	6.39175
		26.84	43.9175	6.28866
		26.88	43.9175	6.28866
		26.92	43.8144	6.18557
		26.96	43.9175	5.97938
		27	43.9175	5.7732
		27.04	44.0206	5.6701
		27.08	44.0206	5.7732
		27.12	44.1237	5.7732
		27.16	44.2268	5.7732
		27.2	44.3299	5.6701
		27.24	44.433	5.56701
		27.28	44.6392	5.56701
		27.32	44.7423	5.7732
		27.36	44.7423	5.87629
		27.4	44.7423	5.97938
		27.44	45.0515	6.08247
		27.48	45.2577	5.97938
		27.52	45.1546	6.18557
		27.56	45.1546	6.18557
		27.6	45.1546	6.39175
		27.64	45.0515	6.59794
		27.68	44.9485	6.49485
		27.72	45.0515	6.49485
		27.76	45.3608	6.70103
		27.8	45.567	7.01031
		27.84	45.4639	7.01031
		27.88	45.4639	7.1134
		27.92	45.4639	7.01031
		27.96	45.2577	7.1134
		28	45.1546	7.31959
[truncated: 66 more columns]

## Sheet: Figure 2b
in green what is plotted
		P=Particle
Figure 2b				Mean Squared Displacement (μm2)
MSDs of AChE-HSMM				0 mM Ach																							0.01 mM Ach
		Time (s)		P1	P2	P3	P4	P5	P6	P7	P8	P9	P10	P11	P12	P13	P14	P15	P16	P17	P18	P19	P20	Mean	SEM		P1	P2	P3	P4	P5	P6	P7	P8	P9	P10	P11	P12	P13	P14	P15	P16	P17	P18	P19	P20	Mean	SEM
		0.04		0.113771	0.0651887	0.0777082	0.0643104	0.0686011	0.0473765	0.0586144	0.043622	0.0590534	0.0521813	0.044424	0.043817	0.0588257	0.065191	0.0766116	0.0577423	0.055628	0.0503291	0.0744096	0.058173	0.0617789	0.00358728		0.03896	0.0499478	0.048307	0.0446857	0.0383879	0.0451431	0.0420963	0.0451069	0.0487397	0.0428539	0.0635725	0.0428699	0.0599936	0.0706266	0.0553987	0.0699685	0.0478952	0.0602777	0.0391893	0.0685685	0.0511294	0.0023979
		0.08		0.159217	0.10785	0.118647	0.11474	0.109537	0.0850831	0.101105	0.0772768	0.106626	0.0970102	0.0856529	0.0855884	0.0976175	0.108145	0.116374	0.100248	0.10042	0.0849366	0.109578	0.0990997	0.103238	0.00393395		0.0708102	0.0928209	0.0854098	0.0846374	0.0738554	0.0838744	0.0800086	0.0891877	0.0873185	0.0832561	0.113478	0.0811192	0.107314	0.117049	0.105347	0.122766	0.0933015	0.11593	0.085117	0.110667	0.0941633	0.00349269
		0.12		0.19804	0.143333	0.166715	0.159466	0.14979	0.123636	0.146668	0.112005	0.151946	0.142166	0.121679	0.126653	0.134081	0.146616	0.153821	0.133401	0.146716	0.115115	0.144932	0.13356	0.142517	0.00436561		0.10483	0.127479	0.119711	0.12403	0.106126	0.113938	0.119428	0.134588	0.127012	0.12203	0.166189	0.121164	0.156214	0.159484	0.147994	0.17103	0.13344	0.170439	0.134111	0.149606	0.135442	0.00465159
		0.16		0.25248	0.178135	0.208483	0.204507	0.192349	0.161594	0.189046	0.147812	0.194208	0.190496	0.161203	0.1715	0.182256	0.188568	0.206405	0.180805	0.195101	0.15326	0.188244	0.177148	0.18618	0.00514198		0.133321	0.162525	0.156987	0.164056	0.141238	0.142614	0.156645	0.176297	0.159918	0.158363	0.22169	0.162871	0.200153	0.198849	0.191518	0.216028	0.167018	0.221508	0.182939	0.188614	0.175158	0.00592223
		0.2		0.302901	0.215139	0.251556	0.252676	0.239012	0.195409	0.226388	0.184759	0.234888	0.232594	0.201365	0.214953	0.224189	0.223165	0.242695	0.21331	0.234223	0.188114	0.224621	0.218487	0.226022	0.00586389		0.165243	0.206347	0.191693	0.207159	0.174603	0.173821	0.195985	0.217172	0.198622	0.197889	0.276574	0.202747	0.246917	0.24195	0.237543	0.260266	0.198162	0.269964	0.229845	0.234493	0.21635	0.00716763
		0.24		0.345171	0.252584	0.298403	0.302128	0.279015	0.226787	0.2643	0.224866	0.277989	0.277757	0.241351	0.257185	0.264602	0.259628	0.282887	0.245411	0.27115	0.224307	0.271036	0.26015	0.266335	0.00643721		0.199079	0.249379	0.228132	0.249379	0.209108	0.205665	0.239522	0.258029	0.235085	0.238542	0.336572	0.245355	0.299389	0.285584	0.283851	0.305139	0.229918	0.319719	0.273354	0.285138	0.258797	0.00860573
		0.28		0.392755	0.282339	0.336062	0.347923	0.316991	0.260857	0.299417	0.263745	0.319689	0.315895	0.281915	0.298618	0.304491	0.300205	0.326049	0.279772	0.31358	0.262719	0.315553	0.301445	0.306001	0.0070381		0.230782	0.288179	0.261291	0.293069	0.248717	0.240726	0.28654	0.302939	0.27076	0.279939	0.395327	0.286223	0.351569	0.328157	0.329973	0.348356	0.26375	0.370435	0.31302	0.329	0.300937	0.0099077
		0.32		0.444347	0.315813	0.382072	0.401637	0.358148	0.29294	0.333122	0.300388	0.357985	0.353989	0.322783	0.339042	0.344273	0.337883	0.360984	0.312017	0.343533	0.302812	0.360843	0.340605	0.345261	0.00803644		0.265806	0.333034	0.294289	0.336146	0.286273	0.281172	0.333945	0.347811	0.307596	0.31688	0.46044	0.32583	0.408432	0.367971	0.374949	0.397344	0.295647	0.421143	0.350805	0.373653	0.343958	0.0114543
		0.36		0.502518	0.344289	0.423678	0.448305	0.395966	0.326932	0.366054	0.337015	0.393634	0.398401	0.366013	0.379281	0.380898	0.375536	0.40649	0.35209	0.379074	0.345509	0.407989	0.379074	0.385437	0.00911595		0.299686	0.377822	0.326452	0.37781	0.331863	0.315999	0.382988	0.389767	0.344415	0.359855	0.525542	0.361246	0.46276	0.397715	0.420572	0.438194	0.327143	0.471358	0.391226	0.418407	0.386041	0.0129023
		0.4		0.561576	0.379915	0.473596	0.488686	0.429654	0.361018	0.401208	0.371437	0.425201	0.439517	0.406363	0.419113	0.417675	0.411895	0.447771	0.390386	0.413633	0.389723	0.453077	0.419988	0.425072	0.0101793		0.33483	0.4279	0.356761	0.421642	0.377118	0.351769	0.433856	0.430275	0.382703	0.405988	0.589853	0.397649	0.520348	0.431885	0.467012	0.482195	0.356691	0.522114	0.43161	0.463342	0.429277	0.0145153
		0.44		0.616387	0.408396	0.510326	0.529476	0.460628	0.392696	0.443408	0.405304	0.452895	0.477879	0.449795	0.457488	0.446305	0.45057	0.487567	0.426528	0.445796	0.434745	0.497926	0.4601	0.462711	0.0111267		0.371139	0.475294	0.389463	0.463516	0.420454	0.386999	0.48823	0.471718	0.41931	0.452132	0.652006	0.431811	0.577026	0.472392	0.515479	0.522993	0.386789	0.573777	0.471864	0.505326	0.472386	0.0161123
		0.48		0.675412	0.441387	0.546761	0.575375	0.492824	0.420378	0.480639	0.436257	0.480866	0.513987	0.490012	0.499457	0.480725	0.490545	0.534734	0.467229	0.482377	0.476924	0.546118	0.499966	0.501599	0.0124841		0.407891	0.519919	0.42583	0.506945	0.465502	0.420318	0.542442	0.519685	0.454911	0.4972	0.714124	0.4644	0.630741	0.508273	0.566349	0.568317	0.41854	0.624363	0.515798	0.553549	0.516255	0.017732
		0.52		0.730253	0.47441	0.58903	0.610045	0.524116	0.445805	0.517663	0.470443	0.512662	0.551531	0.528169	0.541035	0.510609	0.53176	0.576863	0.501555	0.516025	0.520957	0.596478	0.543037	0.539622	0.0136877		0.441595	0.567515	0.462406	0.552693	0.506015	0.459947	0.597941	0.567907	0.491269	0.545884	0.776268	0.495362	0.684611	0.54025	0.615987	0.611039	0.45116	0.675415	0.561327	0.592764	0.559868	0.0193209
		0.56		0.77731	0.508823	0.628634	0.648435	0.550607	0.473727	0.554776	0.503208	0.539762	0.589558	0.571378	0.579181	0.543363	0.570844	0.615591	0.532904	0.549396	0.560128	0.642801	0.581318	0.576087	0.0146363		0.476985	0.616758	0.49764	0.598783	0.545687	0.501586	0.652479	0.619629	0.527182	0.59779	0.832946	0.526813	0.739875	0.575247	0.665554	0.653046	0.487169	0.725591	0.609158	0.64042	0.604517	0.0207553
		0.6		0.828815	0.541586	0.673375	0.691321	0.58103	0.497997	0.591711	0.535247	0.571078	0.623936	0.618476	0.615455	0.576131	0.610499	0.653209	0.571278	0.585684	0.602239	0.693517	0.622222	0.61424	0.015914		0.513206	0.670731	0.533803	0.639904	0.589009	0.537731	0.709128	0.669406	0.560557	0.64774	0.886339	0.555375	0.792019	0.608812	0.715478	0.703155	0.522334	0.773065	0.657349	0.685928	0.648554	0.0222121
		0.64		0.883312	0.579973	0.720262	0.727406	0.605618	0.524973	0.632974	0.564736	0.595817	0.655256	0.662429	0.653109	0.606648	0.649567	0.686188	0.608152	0.622839	0.64802	0.741159	0.657618	0.651303	0.0172117		0.548229	0.72432	0.575685	0.684944	0.629775	0.57069	0.767183	0.723104	0.592835	0.69759	0.94271	0.583609	0.844843	0.645619	0.764225	0.747855	0.552927	0.826884	0.70166	0.736973	0.693083	0.0239762
		0.68		0.931364	0.620099	0.766289	0.763788	0.629123	0.553286	0.670819	0.596265	0.624777	0.685498	0.709768	0.693475	0.639674	0.690327	0.723582	0.640091	0.662286	0.688181	0.784394	0.692767	0.688293	0.0182395		0.582409	0.774854	0.618276	0.7283	0.671232	0.605695	0.825253	0.77727	0.624624	0.748129	0.995738	0.612804	0.895229	0.686459	0.812712	0.795406	0.577118	0.879846	0.745583	0.784502	0.737072	0.0256819
		0.72		0.991689	0.651688	0.808152	0.803885	0.655936	0.581901	0.713913	0.625744	0.656704	0.717047	0.756619	0.731656	0.674398	0.732086	0.757442	0.678939	0.700136	0.72728	0.826554	0.73458	0.726317	0.0196955		0.61468	0.824903	0.661941	0.771339	0.716519	0.642506	0.883032	0.831137	0.657839	0.798554	1.04536	0.645798	0.945157	0.734725	0.864163	0.84175	0.599926	0.931568	0.785366	0.826181	0.781122	0.0271922
		0.76		1.03864	0.689327	0.849168	0.847443	0.683181	0.611861	0.754016	0.650995	0.68298	0.750252	0.805006	0.768088	0.708704	0.776064	0.799711	0.717495	0.735843	0.765972	0.8631	0.768269	0.763306	0.0207418		0.650519	0.875557	0.712084	0.813464	0.764876	0.680541	0.943661	0.884054	0.689077	0.852107	1.09617	0.680551	0.9945	0.776522	0.916969	0.890442	0.622911	0.980177	0.823003	0.868065	0.825762	0.02866
		0.8		1.08981	0.723464	0.892213	0.887997	0.709733	0.643844	0.789969	0.675553	0.708531	0.78321	0.855061	0.80101	0.743119	0.819318	0.837772	0.753874	0.767692	0.802733	0.904314	0.803845	0.799653	0.0220647		0.684133	0.925934	0.761657	0.851504	0.814426	0.720242	1.00288	0.931777	0.724589	0.905891	1.15218	0.71365	1.04339	0.818046	0.969093	0.939859	0.646842	1.02734	0.862689	0.919757	0.870794	0.0302526
		0.84		1.13728	0.756975	0.936077	0.926001	0.73317	0.673333	0.822873	0.696277	0.733679	0.814791	0.904052	0.830107	0.781959	0.863011	0.872158	0.78887	0.79765	0.840771	0.93814	0.843404	0.834529	0.023315		0.717827	0.976318	0.815613	0.886223	0.863996	0.759498	1.06177	0.97668	0.765194	0.959875	1.20708	0.751203	1.09161	0.860702	1.01807	0.988054	0.674564	1.06984	0.900221	0.966292	0.915532	0.0314893
		0.88		1.17993	0.787732	0.987031	0.966631	0.755683	0.700021	0.859817	0.715632	0.759641	0.844378	0.954134	0.856837	0.821861	0.905487	0.902463	0.821598	0.828813	0.87885	0.972571	0.880953	0.869003	0.0246668		0.748997	1.02962	0.871323	0.922392	0.914624	0.797327	1.11617	1.02133	0.803896	1.01398	1.2699	0.791274	1.14085	0.900717	1.06711	1.03729	0.703358	1.11142	0.936222	1.01488	0.960634	0.0329727
		0.92		1.22493	0.823664	1.02494	1.00717	0.780033	0.72879	0.895487	0.735042	0.783268	0.867921	1.00733	0.884341	0.860684	0.947311	0.927941	0.850793	0.860633	0.920983	1.00495	0.919262	0.902773	0.0259587		0.784084	1.08017	0.924555	0.957698	0.967111	0.836578	1.17308	1.07043	0.842449	1.06614	1.33743	0.829877	1.18734	0.941991	1.11083	1.08484	0.730097	1.15354	0.971524	1.06028	1.0055	0.0345435
		0.96		1.27191	0.853818	1.06886	1.04558	0.800377	0.758299	0.929054	0.754747	0.806685	0.890605	1.05881	0.913111	0.903701	0.990477	0.959751	0.881966	0.89231	0.960912	1.04004	0.953211	0.936711	0.0275128		0.817263	1.1297	0.979345	0.995244	1.02316	0.876398	1.23335	1.11607	0.879319	1.11911	1.40129	0.870509	1.23372	0.980629	1.15619	1.1349	0.756489	1.20029	1.00334	1.09886	1.05026	0.0361732
		1		1.3216	0.887039	1.11727	1.08534	0.820843	0.789453	0.957912	0.774117	0.829644	0.911858	1.11212	0.940727	0.939456	1.03221	0.98721	0.907206	0.922268	0.998252	1.07636	0.990631	0.970076	0.029328		0.852775	1.18114	1.03578	1.03181	1.0825	0.916617	1.29482	1.16241	0.915754	1.16899	1.47085	0.911345	1.28272	1.01925	1.20836	1.18685	0.780938	1.24825	1.03485	1.1481	1.09671	0.0381619
		1.04		1.37577	0.921144	1.17192	1.12009	0.841151	0.817163	0.993286	0.792332	0.851631	0.932132	1.16307	0.967779	0.976504	1.07987	1.02327	0.933988	0.949398	1.03742	1.1092	1.02984	1.00435	0.031444		0.889416	1.22937	1.09266	1.06886	1.14385	0.955935	1.35442	1.20721	0.952885	1.22059	1.54472	0.953338	1.33452	1.06057	1.25893	1.23828	0.804938	1.29988	1.06631	1.19163	1.14342	0.0402709
		1.08		1.42196	0.947193	1.22699	1.15676	0.865567	0.842121	1.03183	0.80801	0.869952	0.954744	1.211	1.00091	1.01787	1.1249	1.05753	0.959042	0.9757	1.07612	1.1452	1.06883	1.03811	0.0334567		0.924722	1.27675	1.14974	1.10625	1.20469	0.994758	1.41414	1.25397	0.985479	1.26775	1.62381	0.99268	1.38332	1.10182	1.30252	1.287	0.830229	1.35893	1.09766	1.23848	1.18974	0.0426205
		1.12		1.46759	0.976054	1.28404	1.19595	0.892934	0.862551	1.07192	0.822959	0.885775	0.980496	1.25896	1.03549	1.05591	1.16587	1.09274	0.9843	1.00237	1.11656	1.17209	1.10097	1.07128	0.0354737		0.959067	1.32132	1.20846	1.14691	1.26283	1.03237	1.47559	1.30132	1.01781	1.31855	1.69819	1.03219	1.43522	1.14378	1.35116	1.33549	0.855897	1.4215	1.13165	1.286	1.23677	0.0450066
		1.16		1.50643	1.00539	1.3405	1.23728	0.921041	0.883674	1.10765	0.834277	0.898185	1.00958	1.30103	1.06967	1.09278	1.2053	1.1328	1.01395	1.03106	1.15311	1.20265	1.13994	1.10431	0.0373286		0.991213	1.36595	1.26362	1.1844	1.31776	1.07243	1.53729	1.34374	1.04766	1.3728	1.77545	1.07095	1.48522	1.1739	1.40133	1.37994	0.875573	1.48025	1.1659	1.33677	1.28211	0.0477003
		1.2		1.53671	1.03366	1.39891	1.27736	0.943187	0.908395	1.14247	0.846692	0.916063	1.03849	1.34645	1.10375	1.13096	1.24468	1.16725	1.04581	1.06273	1.18865	1.23014	1.18155	1.1372	0.0389357		1.02488	1.41105	1.31926	1.22028	1.37425	1.11843	1.59935	1.38356	1.07319	1.42621	1.85326	1.11003	1.53663	1.20156	1.4559	1.42665	0.896597	1.53832	1.20238	1.39686	1.32843	0.0504632
		1.24		1.58316	1.06286	1.4518	1.31395	0.96381	0.930142	1.17757	0.855457	0.936947	1.06222	1.39516	1.14004	1.16622	1.28424	1.20889	1.07489	1.09313	1.22448	1.2579	1.21062	1.16968	0.0410634		1.05633	1.46104	1.37621	1.25953	1.43016	1.1609	1.66211	1.42401	1.09957	1.47942	1.92927	1.15291	1.5846	1.22986	1.5096	1.46906	0.917317	1.59886	1.24211	1.44689	1.37449	0.0531553
		1.28		1.62769	1.08936	1.50608	1.35375	0.983204	0.950345	1.21344	0.867511	0.955607	1.08789	1.44049	1.17353	1.20094	1.32795	1.24485	1.10772	1.12524	1.26261	1.28415	1.2471	1.20247	0.0431937		1.08866	1.50507	1.43786	1.29811	1.48632	1.1963	1.72788	1.46328	1.13009	1.53174	2.01014	1.19536	1.62942	1.26182	1.56709	1.51469	0.936264	1.66533	1.28159	1.50696	1.4217	0.056169
		1.32		1.67141	1.11874	1.56097	1.39973	1.00355	0.969194	1.24935	0.880348	0.971925	1.10962	1.4827	1.20619	1.24102	1.37426	1.27504	1.13845	1.15965	1.299	1.31481	1.28629	1.23561	0.0454162		1.11923	1.54603	1.50016	1.33437	1.54369	1.23256	1.79324	1.50028	1.16439	1.58039	2.08522	1.23571	1.67106	1.29295	1.62782	1.56397	0.951369	1.73079	1.32158	1.56346	1.46791	0.0591046
		1.36		1.71305	1.14422	1.61343	1.44884	1.02946	0.987792	1.28457	0.890621	0.984475	1.1272	1.52242	1.24189	1.27634	1.4179	1.31605	1.16674	1.19456	1.33451	1.34542	1.31962	1.26796	0.0476481		1.15154	1.59037	1.56379	1.37018	1.60158	1.27369	1.86115	1.54231	1.19509	1.63133	2.16443	1.2764	1.70936	1.3209	1.69069	1.60696	0.963878	1.79707	1.36283	1.61847	1.5146	0.0622795
		1.4		1.75683	1.17521	1.66416	1.49814	1.05498	1.0043	1.31661	0.899424	0.997534	1.14825	1.55966	1.27209	1.31135	1.47036	1.3474	1.19691	1.22462	1.37544	1.37014	1.357	1.30002	0.0499639		1.17963	1.63502	1.62804	1.40504	1.66309	1.31603	1.92939	1.58314	1.22451	1.68041	2.23866	1.31851	1.7459	1.35181	1.7531	1.64983	0.981154	1.86346	1.40645	1.68113	1.56172	0.0653057
		1.44		1.79126	1.20095	1.71436	1.54594	1.07936	1.02291	1.34901	0.908896	1.01556	1.17161	1.59768	1.30002	1.34745	1.52027	1.38698	1.22147	1.25517	1.41526	1.39308	1.39657	1.33169	0.0520086		1.2077	1.67947	1.69346	1.44367	1.72122	1.36252	1.9979	1.63072	1.25094	1.73021	2.31663	1.36053	1.78051	1.38761	1.8153	1.69587	1.0051	1.92884	1.45126	1.74071	1.61001	0.0682228
		1.48		1.82381	1.22604	1.76317	1.58747	1.10299	1.04033	1.38059	0.91686	1.02962	1.20125	1.63518	1.326	1.37919	1.56826	1.42418	1.24694	1.28125	1.45288	1.41685	1.43278	1.36178	0.0539874		1.23726	1.7207	1.7589	1.48225	1.77946	1.41075	2.06793	1.68174	1.28159	1.77963	2.39044	1.39957	1.81742	1.42638	1.87137	1.7485	1.02602	1.99226	1.4963	1.79918	1.65838	0.0710119
		1.52		1.8626	1.25771	1.80541	1.6344	1.12323	1.0576	1.4092	0.925739	1.0425	1.23111	1.67533	1.35074	1.41091	1.61626	1.45243	1.27618	1.31043	1.49549	1.4457	1.46537	1.39242	0.0560611		1.26331	1.76505	1.82099	1.52254	1.83734	1.45296	2.1395	1.73552	1.30848	1.82688	2.45777	1.43815	1.85067	1.46322	1.92698	1.80156	1.04951	2.04877	1.54213	1.85773	1.70545	0.0736658
		1.56		1.90042	1.28881	1.85895	1.68054	1.1469	1.07724	1.44207	0.933288	1.05837	1.2595	1.71559	1.37891	1.44616	1.66882	1.49055	1.30363	1.33949	1.53631	1.47306	1.49681	1.42477	0.058332		1.28958	1.806	1.88413	1.56942	1.89292	1.49468	2.2104	1.78798	1.33377	1.87368	2.52676	1.47721	1.88536	1.49625	1.98242	1.85588	1.0723	2.10376	1.59253	1.91775	1.75264	0.0763688
		1.6		1.94896	1.32158	1.9097	1.73026	1.16791	1.09195	1.47544	0.94416	1.07338	1.28578	1.75396	1.40572	1.48171	1.72343	1.53065	1.33157	1.37061	1.57795	1.49751	1.52487	1.45736	0.0608825		1.31588	1.84475	1.94785	1.61866	1.94775	1.54018	2.27984	1.84428	1.35928	1.9173	2.59107	1.51852	1.92286	1.52757	2.0369	1.91314	1.09526	2.15914	1.64304	1.97734	1.80003	0.0789011
		1.64		1.98835	1.35442	1.96197	1.77934	1.18981	1.10898	1.51054	0.952963	1.08631	1.308	1.79477	1.43145	1.51998	1.77293	1.56411	1.35909	1.39885	1.62058	1.52341	1.55864	1.48923	0.063339		1.34259	1.88092	2.01764	1.6686	2.00527	1.58728	2.34881	1.90201	1.39021	1.95756	2.6595	1.56047	1.96123	1.56138	2.09248	1.96764	1.12179	2.21693	1.69086	2.03519	1.84842	0.0814179
		1.68		2.02251	1.39083	2.01101	1.82841	1.21288	1.12549	1.54217	0.963524	1.10455	1.33115	1.83624	1.45722	1.55598	1.82307	1.60884	1.38758	1.43382	1.66024	1.54687	1.58634	1.52144	0.0654639		1.36551	1.91978	2.08473	1.71653	2.06462	1.63513	2.41744	1.96564	1.42093	1.99821	2.7293	1.60058	2.00398	1.60503	2.14912	2.01908	1.14772	2.27521	1.73828	2.08411	1.89705	0.0839853
		1.72		2.06688	1.42526	2.0521	1.87203	1.23365	1.14473	1.57498	0.973046	1.12066	1.35288	1.8787	1.48325	1.59595	1.8743	1.65232	1.41665	1.4642	1.70331	1.56944	1.61179	1.55331	0.0677149		1.38825	1.96263	2.15418	1.76742	2.12633	1.68484	2.48229	2.02775	1.45106	2.03857	2.79736	1.63916	2.04678	1.65007	2.20663	2.06699	1.17471	2.33683	1.78665	2.14329	1.94659	0.0865473
		1.76		2.1118	1.46374	2.09681	1.92248	1.25968	1.16376	1.6087	0.984226	1.13477	1.37309	1.924	1.50698	1.6342	1.92688	1.69277	1.44925	1.49974	1.74934	1.58907	1.63777	1.58645	0.0701096		1.4102	2.00337	2.22565	1.81795	2.18336	1.73335	2.54779	2.09001	1.47664	2.081	2.86594	1.67705	2.09296	1.69279	2.26082	2.11867	1.20444	2.39749	1.8401	2.20017	1.99599	0.0891601
		1.8		2.15628	1.49604	2.14237	1.97233	1.28278	1.18011	1.6418	0.998531	1.1494	1.39449	1.97104	1.53565	1.6712	1.97822	1.73752	1.48494	1.5331	1.79148	1.61141	1.6639	1.61963	0.0725205		1.4328	2.04519	2.29766	1.86998	2.23748	1.78367	2.61075	2.15369	1.50157	2.12181	2.9336	1.71332	2.13276	1.72484	2.3164	2.16685	1.23788	2.45355	1.89257	2.25786	2.04421	0.091665
		1.84		2.19486	1.53159	2.18741	2.01889	1.30953	1.19539	1.67575	1.01269	1.15699	1.41548	2.01581	1.5587	1.71515	2.03068	1.78037	1.52041	1.56508	1.83347	1.63473	1.68702	1.652	0.0748815		1.45663	2.08847	2.37037	1.92291	2.29305	1.83427	2.67519	2.21966	1.53091	2.16584	3.00603	1.7512	2.17151	1.7559	2.37427	2.21574	1.26804	2.5138	1.93953	2.31016	2.09317	0.0944072
		1.88		2.23201	1.55971	2.23374	2.06917	1.33642	1.21201	1.70832	1.02725	1.16512	1.43786	2.05634	1.57947	1.75703	2.0813	1.81994	1.55616	1.59948	1.8754	1.65606	1.70942	1.68361	0.0771947		1.48148	2.13272	2.44188	1.97594	2.34406	1.88716	2.73953	2.28564	1.55398	2.20825	3.08503	1.79009	2.21686	1.78514	2.43088	2.2625	1.29624	2.57337	1.98572	2.35928	2.14179	0.0973947
		1.92		2.28066	1.58199	2.27133	2.12304	1.36287	1.23389	1.7449	1.04088	1.17382	1.4658	2.0924	1.599	1.79859	2.13089	1.86211	1.58932	1.63528	1.91305	1.6748	1.73237	1.71535	0.0794752		1.50804	2.17559	2.51053	2.02757	2.39391	1.93978	2.80181	2.35236	1.57949	2.24795	3.16437	1.82994	2.26449	1.81743	2.48501	2.3102	1.32322	2.63346	2.03194	2.40934	2.19032	0.10028
		1.96		2.31254	1.61138	2.31314	2.17858	1.38437	1.25513	1.7815	1.05544	1.18048	1.49582	2.12884	1.62071	1.83701	2.17982	1.90572	1.62709	1.67298	1.95122	1.69482	1.75529	1.74709	0.0815744		1.53402	2.22162	2.57954	2.08319	2.44801	1.9977	2.86625	2.42315	1.60106	2.29136	3.24731	1.86908	2.31582	1.8414	2.53715	2.35905	1.35452	2.70071	2.07502	2.45939	2.24027	0.10347
		2		2.35016	1.6404	2.35789	2.22855	1.41584	1.27315	1.81582	1.07075	1.18871	1.52272	2.16323	1.64124	1.87298	2.23145	1.9528	1.66258	1.71363	1.98807	1.71168	1.77874	1.77902	0.0837281		1.55719	2.26068	2.65005	2.13994	2.49746	2.05679	2.93355	2.49674	1.62488	2.33592	3.33622	1.90734	2.36665	1.87078	2.58771	2.40935	1.38367	2.76721	2.1218	2.51141	2.29077	0.106879
	Inset Figure 2b
	Trajectory - 0.1 mM Ach
		Time (s)	X (μm)	Y (μm)
		0.04	32.9897	17.8351
		0.08	32.9897	17.8351
		0.12	32.7835	17.8351
		0.16	32.8866	17.8351
		0.2	32.6804	17.732
		0.24	32.7835	17.732
		0.28	32.268	17.732
		0.32	32.5773	17.732
		0.36	32.4742	18.0412
		0.4	32.5773	17.9381
		0.44	32.8866	18.0412
		0.48	32.6804	18.0412
		0.52	32.7835	17.9381
		0.56	32.4742	17.732
		0.6	32.3711	17.9381
		0.64	32.3711	17.9381
		0.68	32.3711	17.732
		0.72	32.268	17.5258
		0.76	32.1649	17.5258
		0.8	32.1649	17.6289
		0.84	32.1649	17.6289
		0.88	32.268	17.5258
		0.92	32.268	17.5258
		0.96	32.0619	17.8351
		1	32.0619	17.8351
		1.04	31.8557	18.1443
		1.08	31.8557	17.8351
		1.12	31.9588	17.5258
		1.16	32.0619	17.3196
		1.2	32.1649	17.4227
		1.24	31.9588	17.5258
		1.28	32.1649	17.6289
		1.32	31.8557	17.732
		1.36	31.6495	17.8351
		1.4	31.9588	18.0412
		1.44	31.9588	17.8351
		1.48	32.0619	17.8351
		1.52	32.0619	17.6289
		1.56	32.268	17.6289
		1.6	32.1649	17.8351
		1.64	31.8557	17.9381
		1.68	32.0619	18.0412
		1.72	32.1649	18.1443
		1.76	32.1649	18.1443
		1.8	31.9588	18.0412
		1.84	31.7526	18.0412
		1.88	31.9588	17.6289
		1.92	32.0619	17.732
		1.96	32.0619	17.732
		2	31.9588	17.8351
		2.04	31.8557	17.8351
		2.08	31.7526	17.8351
		2.12	31.7526	17.732
		2.16	31.7526	17.5258
		2.2	31.8557	17.4227
		2.24	31.8557	17.732
		2.28	32.1649	17.732
		2.32	31.9588	17.5258
		2.36	32.1649	17.6289
		2.4	32.268	17.8351
		2.44	32.268	17.9381
		2.48	32.1649	18.0412
		2.52	32.1649	17.9381
		2.56	32.268	17.732
		2.6	32.3711	17.8351
		2.64	32.1649	17.8351
		2.68	31.9588	18.0412
		2.72	32.0619	18.1443
		2.76	32.0619	17.8351
		2.8	32.1649	17.9381
		2.84	31.9588	17.9381
		2.88	31.9588	18.2474
		2.92	32.0619	18.3505
		2.96	32.1649	18.3505
		3	32.0619	18.3505
		3.04	32.1649	18.0412
		3.08	32.3711	17.9381
		3.12	32.3711	18.2474
		3.16	32.0619	18.4536
		3.2	32.268	18.4536
		3.24	32.0619	18.3505
		3.28	32.1649	18.6598
		3.32	32.3711	18.7629
		3.36	32.268	18.5567
		3.4	32.7835	19.0722
		3.44	32.6804	18.9691
		3.48	31.8557	18.7629
		3.52	32.0619	18.7629
		3.56	32.4742	18.7629
		3.6	32.4742	19.0722
		3.64	32.7835	18.9691
		3.68	32.7835	18.9691
		3.72	32.8866	19.0722
		3.76	32.5773	18.7629
		3.8	32.1649	18.4536
		3.84	32.0619	18.2474
		3.88	32.1649	18.4536
		3.92	31.9588	18.5567
		3.96	31.9588	18.5567
		4	31.8557	18.3505
		4.04	31.9588	18.1443
		4.08	31.8557	17.732
		4.12	31.8557	17.732
		4.16	31.5464	17.6289
		4.2	31.6495	17.6289
		4.24	31.9588	17.8351
		4.28	32.0619	17.8351
		4.32	31.9588	17.732
		4.36	32.0619	17.6289
		4.4	32.0619	17.3196
		4.44	32.268	17.3196
		4.48	32.0619	17.3196
		4.52	31.7526	17.4227
		4.56	31.6495	17.3196
		4.6	31.7526	17.1134
		4.64	31.7526	17.1134
		4.68	31.7526	17.0103
		4.72	31.6495	17.1134
		4.76	31.5464	17.1134
		4.8	31.134	17.0103
		4.84	31.134	17.0103
		4.88	31.3402	17.0103
		4.92	31.3402	17.0103
		4.96	31.3402	17.0103
		5	31.4433	17.1134
		5.04	31.4433	17.0103
		5.08	31.3402	17.0103
		5.12	31.4433	16.8041
		5.16	31.2371	16.9072
		5.2	31.3402	16.9072
		5.24	31.2371	17.0103
		5.28	31.134	16.9072
		5.32	31.134	17.0103
		5.36	31.134	17.0103
		5.4	31.134	16.9072
		5.44	31.134	17.0103
		5.48	30.9278	16.9072
		5.52	30.9278	16.9072
		5.56	30.7216	17.1134
		5.6	30.7216	17.1134
		5.64	30.8247	17.0103
		5.68	30.8247	17.1134
		5.72	30.9278	17.2165
		5.76	30.9278	17.0103
		5.8	30.7216	16.9072
		5.84	30.9278	16.9072
		5.88	31.0309	16.8041
		5.92	31.0309	16.5979
		5.96	31.3402	16.3918
		6	31.3402	16.4948
		6.04	31.2371	16.5979
		6.08	31.134	16.701
		6.12	31.134	16.5979
		6.16	30.9278	16.701
		6.2	30.9278	16.701
		6.24	30.9278	16.3918
		6.28	30.7216	16.1856
		6.32	30.9278	16.1856
		6.36	31.0309	15.8763
		6.4	31.134	15.7732
		6.44	31.134	15.6701
		6.48	31.134	15.6701
		6.52	31.0309	15.567
		6.56	31.2371	15.6701
		6.6	31.3402	15.6701
		6.64	31.3402	15.6701
		6.68	31.4433	15.567
		6.72	31.3402	15.4639
		6.76	31.2371	15.4639
		6.8	31.3402	15.2577
		6.84	31.4433	15.4639
		6.88	31.2371	15.6701
		6.92	31.0309	15.6701
		6.96	30.8247	15.7732
		7	31.0309	15.567
		7.04	30.9278	15.6701
		7.08	31.0309	15.7732
		7.12	31.0309	16.0825
		7.16	31.0309	15.9794
		7.2	30.8247	15.9794
		7.24	30.6186	15.7732
		7.28	30.7216	15.8763
		7.32	30.6186	15.9794
		7.36	30.7216	15.8763
		7.4	30.5155	15.8763
		7.44	30.5155	15.3608
		7.48	30.8247	15.3608
		7.52	31.0309	15.1546
		7.56	30.8247	14.9485
		7.6	30.6186	15.0515
		7.64	30.6186	14.8454
		7.68	30.4124	15.0515
		7.72	30.5155	14.8454
		7.76	30.4124	15.0515
		7.8	30.1031	15.1546
		7.84	30.2062	15.0515
		7.88	30.2062	14.9485
		7.92	30.2062	14.7423
		7.96	30	14.7423
		8	30.1031	14.7423
		8.04	30.2062	14.7423
		8.08	30.2062	14.7423
		8.12	30.2062	14.433
		8.16	30.1031	14.3299
		8.2	30	14.3299
		8.24	30.1031	14.433
		8.28	29.7938	14.433
		8.32	29.7938	14.433
		8.36	29.8969	14.5361
		8.4	29.6907	14.6392
		8.44	29.5876	14.8454
		8.48	29.6907	14.6392
		8.52	29.5876	14.6392
		8.56	29.4845	14.3299
		8.6	29.3814	14.5361
		8.64	29.2784	14.5361
		8.68	29.1753	14.433
		8.72	29.0722	14.6392
		8.76	29.1753	14.8454
		8.8	29.2784	14.8454
		8.84	29.2784	14.8454
		8.88	29.2784	14.7423
		8.92	29.2784	14.7423
		8.96	29.0722	14.6392
		9	28.9691	14.7423
		9.04	28.9691	14.5361
		9.08	28.9691	14.433
		9.12	28.7629	14.3299
		9.16	28.6598	14.3299
		9.2	28.7629	14.5361
		9.24	28.4536	14.6392
		9.28	28.4536	14.6392
		9.32	28.5567	14.5361
		9.36	28.5567	14.433
		9.4	28.5567	14.433
		9.44	28.3505	14.433
		9.48	28.2474	14.433
		9.52	28.2474	14.433
		9.56	28.2474	14.2268
		9.6	28.4536	14.3299
		9.64	28.5567	14.433
		9.68	28.4536	14.433
		9.72	28.4536	14.2268
		9.76	28.4536	14.2268
		9.8	28.3505	14.1237
		9.84	28.2474	14.0206
		9.88	28.3505	13.7113
		9.92	28.3505	13.6082
		9.96	28.0412	13.7113
		10	27.8351	13.8144
		10.04	27.8351	13.7113
		10.08	27.732	13.6082
		10.12	27.5258	13.7113
		10.16	27.6289	13.6082
		10.2	27.5258	13.5052
		10.24	27.5258	13.5052
		10.28	27.3196	13.6082
		10.32	27.3196	13.5052
		10.36	27.4227	13.5052
		10.4	27.5258	13.5052
		10.44	27.3196	13.6082
		10.48	27.3196	13.7113
		10.52	27.3196	13.6082
		10.56	27.4227	13.5052
		10.6	27.2165	13.1959
		10.64	27.4227	12.8866
		10.68	27.3196	12.6804
		10.72	27.3196	13.0928
		10.76	27.0103	12.8866
		10.8	27.0103	12.9897
		10.84	27.0103	12.9897
		10.88	26.9072	13.0928
		10.92	26.701	13.0928
		10.96	26.8041	13.0928
		11	26.8041	12.9897
		11.04	26.8041	12.9897
		11.08	26.701	13.0928
		11.12	26.701	12.8866
		11.16	26.701	12.8866
		11.2	26.4948	12.6804
		11.24	26.4948	12.7835
		11.28	26.5979	12.5773
		11.32	26.701	12.4742
		11.36	26.701	12.5773
		11.4	26.701	12.6804
		11.44	26.701	12.7835
		11.48	26.5979	12.8866
		11.52	26.5979	12.9897
		11.56	26.8041	12.7835
		11.6	26.9072	12.6804
		11.64	26.9072	12.6804
		11.68	26.8041	12.8866
		11.72	26.9072	12.8866
		11.76	27.0103	12.7835
		11.8	26.9072	12.3711
		11.84	27.0103	12.4742
		11.88	26.9072	12.5773
		11.92	26.9072	12.4742
		11.96	26.9072	12.3711
		12	26.701	12.3711
		12.04	27.0103	12.268
		12.08	26.8041	12.1649
		12.12	26.4948	12.3711
		12.16	26.701	12.5773
		12.2	26.4948	12.7835
		12.24	26.1856	12.6804
		12.28	26.1856	12.6804
		12.32	26.1856	12.5773
		12.36	26.1856	12.5773
		12.4	26.1856	12.268
		12.44	26.4948	12.0619
		12.48	26.5979	11.8557
		12.52	26.701	11.7526
		12.56	26.5979	11.7526
		12.6	26.4948	11.8557
		12.64	26.5979	11.6495
		12.68	26.4948	11.6495
		12.72	26.0825	11.4433
		12.76	26.2887	11.4433
		12.8	26.2887	11.5464
		12.84	26.2887	11.6495
		12.88	26.2887	11.5464
		12.92	26.2887	11.5464
		12.96	26.3918	11.5464
		13	26.4948	11.4433
		13.04	26.5979	11.3402
		13.08	26.8041	11.134
		13.12	26.8041	10.8247
		13.16	26.5979	10.8247
		13.2	26.4948	10.6186
		13.24	26.3918	10.6186
		13.28	26.2887	10.6186
		13.32	26.4948	10.6186
		13.36	26.5979	10.6186
		13.4	26.4948	10.7216
		13.44	26.8041	10.7216
		13.48	26.8041	10.5155
		13.52	26.9072	10.5155
		13.56	27.2165	10.6186
		13.6	27.2165	10.8247
		13.64	27.4227	10.8247
		13.68	27.2165	10.6186
		13.72	27.2165	10.6186
		13.76	27.2165	10.7216
		13.8	27.3196	10.7216
		13.84	27.3196	10.7216
		13.88	27.4227	10.8247
		13.92	27.6289	10.7216
		13.96	27.4227	10.8247
		14	27.5258	10.7216
		14.04	27.732	10.9278
		14.08	27.732	10.8247
		14.12	27.8351	10.2062
		14.16	27.732	10.6186
		14.2	27.6289	10.6186
		14.24	27.6289	10.6186
		14.28	27.2165	10.5155
		14.32	27.3196	10.4124
		14.36	26.9072	10.5155
		14.4	26.701	10.7216
		14.44	26.3918	10.7216
		14.48	26.5979	10.7216
		14.52	26.5979	11.0309
		14.56	26.4948	11.134
		14.6	26.5979	10.9278
		14.64	26.5979	11.134
		14.68	26.4948	11.0309
		14.72	26.701	11.2371
		14.76	26.5979	11.3402
		14.8	26.5979	11.3402
		14.84	26.3918	11.5464
		14.88	26.2887	11.4433
		14.92	26.3918	11.6495
		14.96	26.4948	11.8557
		15	26.5979	11.6495
		15.04	26.8041	11.7526
		15.08	27.0103	11.8557
		15.12	26.9072	11.8557
		15.16	27.2165	11.6495
		15.2	27.3196	11.4433
		15.24	27.2165	11.5464
		15.28	27.4227	11.7526
		15.32	27.3196	11.8557
		15.36	27.3196	11.7526
		15.4	27.4227	11.6495
		15.44	27.6289	11.5464
		15.48	27.4227	11.5464
		15.52	27.5258	11.4433
		15.56	27.5258	11.4433
		15.6	27.732	11.6495
		15.64	27.8351	11.7526
		15.68	27.8351	11.7526
		15.72	27.732	11.9588
		15.76	27.732	11.7526
		15.8	27.6289	12.1649
		15.84	27.5258	12.1649
		15.88	27.4227	12.268
		15.92	27.732	12.3711
		15.96	27.9381	12.5773
		16	27.9381	12.6804
		16.04	28.1443	12.6804
		16.08	28.2474	12.7835
		16.12	28.3505	12.6804
		16.16	28.3505	12.5773
		16.2	28.5567	12.6804
		16.24	28.4536	12.4742
		16.28	28.5567	12.4742
		16.32	28.6598	12.6804
		16.36	28.7629	12.4742
		16.4	28.866	12.4742
		16.44	28.7629	12.4742
		16.48	28.6598	12.6804
		16.52	28.866	13.0928
		16.56	28.5567	12.6804
		16.6	28.5567	12.5773
		16.64	28.6598	12.268
		16.68	28.6598	12.0619
		16.72	28.5567	11.8557
		16.76	28.6598	11.7526
		16.8	28.5567	11.7526
		16.84	28.4536	11.4433
		16.88	28.5567	11.4433
		16.92	28.6598	11.6495
		16.96	28.6598	11.5464
		17	28.6598	11.2371
		17.04	28.866	11.5464
		17.08	28.866	11.4433
		17.12	29.0722	11.5464
		17.16	29.1753	11.5464
		17.2	29.2784	11.6495
		17.24	29.1753	11.8557
		17.28	29.0722	11.8557
		17.32	29.2784	11.7526
		17.36	29.1753	11.7526
		17.4	29.3814	11.6495
		17.44	29.2784	11.8557
		17.48	29.0722	11.9588
		17.52	28.9691	12.0619
		17.56	28.9691	12.3711
		17.6	28.866	12.268
		17.64	28.9691	12.3711
		17.68	28.866	12.3711
		17.72	28.9691	12.1649
		17.76	28.9691	12.0619
		17.8	28.866	12.1649
		17.84	28.866	12.0619
		17.88	28.6598	12.1649
		17.92	28.6598	12.0619
		17.96	28.7629	12.1649
		18	28.7629	12.1649
		18.04	28.7629	11.8557
		18.08	28.866	12.0619
		18.12	28.7629	12.0619
		18.16	29.0722	12.1649
		18.2	29.0722	12.0619
		18.24	28.9691	12.0619
		18.28	29.0722	11.9588
		18.32	29.1753	12.1649
		18.36	29.1753	11.9588
		18.4	29.3814	12.0619
		18.44	29.2784	11.8557
		18.48	29.1753	11.7526
		18.52	29.3814	11.6495
		18.56	29.5876	11.6495
		18.6	29.4845	11.5464
		18.64	29.3814	11.4433
		18.68	29.3814	11.3402
		18.72	29.2784	11.6495
		18.76	29.4845	11.7526
		18.8	29.6907	11.7526
		18.84	29.6907	11.9588
		18.88	29.6907	11.9588
		18.92	29.4845	11.9588
		18.96	29.4845	11.8557
		19	29.3814	12.0619
		19.04	29.4845	11.8557
		19.08	29.5876	11.9588
		19.12	29.5876	11.9588
		19.16	29.7938	12.1649
		19.2	29.7938	12.0619
		19.24	29.7938	12.0619
		19.28	29.5876	12.268
		19.32	29.4845	12.6804
		19.36	29.3814	12.5773
		19.4	29.1753	12.4742
		19.44	29.1753	12.4742
		19.48	29.0722	12.3711
		19.52	29.2784	12.268
		19.56	29.2784	12.0619
		19.6	29.1753	12.1649
		19.64	29.1753	12.0619
		19.68	29.3814	11.8557
		19.72	29.2784	11.8557
		19.76	29.1753	11.9588
		19.8	29.3814	11.8557
		19.84	29.3814	12.0619
		19.88	29.1753	12.0619
		19.92	29.1753	11.8557
		19.96	29.2784	11.6495
		20	29.3814	12.268
		20.04	29.4845	12.3711
		20.08	29.6907	12.4742
		20.12	29.6907	12.1649
		20.16	30.1031	12.1649
		20.2	29.8969	12.0619
		20.24	30.1031	12.0619
		20.28	30.2062	11.7526
		20.32	30.3093	11.8557
		20.36	30.3093	12.0619
		20.4	30.2062	11.9588
		20.44	30.2062	11.9588
		20.48	30.1031	11.8557
		20.52	30	11.7526
		20.56	29.7938	11.8557
		20.6	29.8969	11.7526
		20.64	29.8969	11.5464
		20.68	30	11.2371
		20.72	30.1031	11.3402
		20.76	30.2062	11.5464
		20.8	30.4124	11.5464
		20.84	30.3093	11.5464
		20.88	30.4124	11.4433
		20.92	30.3093	11.5464
		20.96	30.6186	11.6495
		21	30.7216	11.6495
		21.04	30.7216	11.5464
		21.08	30.7216	11.4433
		21.12	30.7216	11.4433
		21.16	30.8247	11.5464
		21.2	30.7216	11.5464
		21.24	30.6186	11.5464
		21.28	30.5155	11.4433
		21.32	30.7216	11.3402
		21.36	30.7216	11.4433
		21.4	30.7216	11.3402
		21.44	30.7216	11.2371
		21.48	30.9278	11.3402
		21.52	30.8247	11.2371
		21.56	31.0309	11.3402
		21.6	30.8247	11.3402
		21.64	31.134	11.3402
		21.68	30.9278	11.4433
		21.72	30.8247	11.3402
		21.76	30.6186	11.4433
		21.8	30.6186	11.3402
		21.84	30.4124	11.4433
		21.88	30.5155	11.5464
		21.92	30.4124	11.7526
		21.96	30.2062	11.8557
		22	30.3093	12.0619
		22.04	30.1031	12.1649
		22.08	30.3093	12.1649
		22.12	30.1031	11.9588
		22.16	29.7938	11.9588
		22.2	30	11.9588
		22.24	30.2062	12.0619
		22.28	30.3093	11.8557
		22.32	30.2062	11.7526
		22.36	30.3093	11.7526
		22.4	30.1031	11.6495
		22.44	30.2062	11.6495
		22.48	30.2062	11.4433
		22.52	30	11.134
		22.56	30	11.4433
		22.6	29.7938	11.4433
		22.64	29.7938	11.3402
		22.68	29.4845	11.4433
		22.72	29.4845	11.8557
		22.76	29.5876	11.8557
		22.8	29.5876	12.1649
		22.84	29.6907	11.7526
		22.88	29.6907	11.9588
		22.92	29.8969	11.6495
		22.96	30.2062	11.7526
		23	30.3093	11.7526
		23.04	30.2062	11.4433
		23.08	30.3093	11.3402
		23.12	30.3093	11.2371
		23.16	30.1031	11.2371
		23.2	30	11.5464
		23.24	29.8969	11.3402
		23.28	29.8969	11.3402
		23.32	29.7938	11.2371
		23.36	29.6907	10.9278
		23.4	29.6907	10.5155
		23.44	29.6907	10.6186
		23.48	29.7938	10.7216
		23.52	29.7938	10.6186
		23.56	29.7938	10.6186
		23.6	29.8969	10.4124
		23.64	29.8969	10.3093
		23.68	30	10.2062
		23.72	30	10.1031
		23.76	30	10.1031
		23.8	30	9.89691
		23.84	29.7938	9.89691
		23.88	29.7938	10.1031
		23.92	29.8969	10
		23.96	30	9.79381
		24	30.2062	9.58763
		24.04	30.1031	9.58763
		24.08	30.1031	9.58763
		24.12	30.3093	9.58763
		24.16	30.3093	9.48454
		24.2	30.6186	9.38144
		24.24	30.6186	9.48454
		24.28	30.4124	9.69072
		24.32	30.5155	9.69072
		24.36	30.3093	9.58763
		24.4	30.2062	9.79381
		24.44	30.5155	9.58763
		24.48	30.2062	9.69072
		24.52	30.4124	9.58763
		24.56	30.4124	9.69072
		24.6	30.4124	9.89691
		24.64	30.2062	9.79381
		24.68	30.3093	9.89691
		24.72	30.4124	9.58763
		24.76	30.3093	9.89691
		24.8	30.3093	9.38144
		24.84	30.1031	9.27835
		24.88	30.1031	9.17526
		24.92	30.1031	9.27835
		24.96	30.1031	9.17526
		25	30.1031	9.07216
		25.04	30.4124	9.07216
		25.08	30.5155	9.07216
		25.12	30.7216	9.07216
		25.16	30.9278	8.96907
		25.2	31.0309	9.07216
		25.24	31.0309	8.86598
		25.28	31.134	8.86598
		25.32	31.134	8.96907
		25.36	31.134	9.17526
		25.4	31.134	8.96907
		25.44	31.134	8.86598
		25.48	31.134	8.86598
		25.52	31.0309	8.76289
		25.56	30.9278	8.76289
		25.6	31.134	8.5567
		25.64	31.134	8.65979
		25.68	31.0309	8.65979
		25.72	31.134	9.07216
		25.76	31.2371	9.07216
		25.8	31.0309	9.27835
		25.84	30.9278	9.27835
		25.88	31.0309	9.07216
		25.92	31.0309	9.07216
		25.96	31.0309	9.07216
		26	31.2371	9.48454
		26.04	31.134	9.48454
		26.08	31.0309	9.58763
		26.12	31.134	9.27835
		26.16	31.134	9.27835
		26.2	30.9278	9.17526
		26.24	30.8247	9.07216
		26.28	31.0309	8.96907
		26.32	31.0309	8.96907
		26.36	31.2371	8.96907
		26.4	31.4433	8.86598
		26.44	31.5464	9.17526
		26.48	31.6495	9.07216
		26.52	31.5464	8.96907
		26.56	31.5464	8.86598
		26.6	31.6495	8.86598
		26.64	31.5464	8.76289
		26.68	31.6495	8.76289
		26.72	31.7526	8.86598
		26.76	31.7526	8.86598
		26.8	31.8557	8.76289
		26.84	31.9588	8.76289
		26.88	32.0619	8.96907
		26.92	32.3711	8.96907
		26.96	32.3711	8.86598
		27	32.1649	8.76289
		27.04	32.1649	8.76289
		27.08	32.4742	8.65979
		27.12	32.6804	8.86598
		27.16	32.5773	8.76289
		27.2	32.6804	8.65979
		27.24	32.3711	8.5567
		27.28	32.4742	8.5567
		27.32	32.4742	8.5567
		27.36	32.3711	8.35052
		27.4	32.4742	8.45361
		27.44	32.5773	8.45361
		27.48	32.7835	8.45361
		27.52	32.6804	8.04124
		27.56	32.6804	8.04124
		27.6	32.4742	8.04124
		27.64	32.7835	7.83505
		27.68	32.7835	7.62887
		27.72	32.4742	7.42268
		27.76	32.4742	7.42268
		27.8	32.5773	7.62887
		27.84	32.7835	7.52577
		27.88	33.0928	7.31959
		27.92	32.7835	7.52577
		27.96	32.9897	7.52577
		28	32.7835	7.42268
[truncated: 88 more columns]

## Sheet: Figure 2c
in green what is plotted
		P=Particle
Figure 2c				Mean Squared Displacement (μm2)
MSDs of GOx-HSMM				0 mM GLC																							14 mM GLC
		Time (s)		P1	P2	P3	P4	P5	P6	P7	P8	P9	P10	P11	P12	P13	P14	P15	P16	P17	P18	P19	P20	Mean	SEM		P1	P2	P3	P4	P5	P6	P7	P8	P9	P10	P11	P12	P13	P14	P15	P16	P17	P18	P19	P20	Mean	SEM
		0.04		0.0552308	0.0412819	0.0498379	0.0567207	0.0420077	0.0373795	0.0552837	0.0513651	0.0495521	0.052358	0.0535157	0.0416415	0.0620348	0.0269515	0.0301597	0.0229562	0.0256656	0.0291749	0.0440682	0.0440703	0.0435628	0.00259453		0.0379336	0.0692465	0.03683	0.0439437	0.0812627	0.0422778	0.0436391	0.0492655	0.0389615	0.0426256	0.0387457	0.0501678	0.0663278	0.0413374	0.0402803	0.0405604	0.0471498	0.0524234	0.0477145	0.0354729	0.0473083	0.00267426
		0.08		0.0975555	0.0775704	0.0941366	0.0945915	0.0791057	0.0703832	0.095466	0.0996214	0.0893939	0.0957542	0.0920979	0.0785167	0.106094	0.0508503	0.0527421	0.0428974	0.0471261	0.0538836	0.0814726	0.0788726	0.0789066	0.00438953		0.0732604	0.111186	0.0714335	0.0844518	0.119522	0.0788883	0.0823178	0.0863266	0.0637687	0.079692	0.0728096	0.0883335	0.108386	0.0779265	0.0716033	0.0746012	0.0912237	0.0986039	0.0834426	0.0637312	0.0840754	0.0034146
		0.12		0.140858	0.111626	0.134332	0.134427	0.116203	0.101199	0.131172	0.143743	0.126597	0.139051	0.130921	0.118023	0.152045	0.0739771	0.0764663	0.0627904	0.0669404	0.0782631	0.116195	0.105902	0.113037	0.00620243		0.104807	0.14146	0.106907	0.123359	0.15706	0.115314	0.114638	0.125374	0.0873895	0.111205	0.105557	0.12466	0.144645	0.114108	0.1037	0.109965	0.132349	0.14261	0.116011	0.0925699	0.118684	0.00400791
		0.16		0.185013	0.149392	0.178585	0.171915	0.152754	0.129242	0.172063	0.187429	0.162659	0.183896	0.166386	0.155786	0.191819	0.0969741	0.0984211	0.0826797	0.0892396	0.100643	0.151568	0.138443	0.147245	0.00800102		0.133376	0.172476	0.139482	0.15846	0.197866	0.148506	0.14814	0.164033	0.110817	0.143158	0.14108	0.163404	0.18035	0.147824	0.129829	0.142186	0.170264	0.188152	0.14963	0.125178	0.152711	0.00487427
		0.2		0.228906	0.186673	0.2247	0.213502	0.187955	0.158769	0.214353	0.229045	0.205502	0.228822	0.19608	0.190533	0.227703	0.119796	0.121771	0.10472	0.108942	0.124081	0.18945	0.171338	0.181632	0.00977437		0.162481	0.204591	0.176374	0.195407	0.232342	0.180966	0.179458	0.200501	0.135459	0.173572	0.181353	0.203934	0.207327	0.182476	0.157625	0.174832	0.205599	0.235588	0.183304	0.156909	0.186505	0.00553618
		0.24		0.274305	0.220865	0.270911	0.251411	0.222108	0.187927	0.256779	0.273174	0.242937	0.275963	0.228234	0.222975	0.267661	0.14494	0.147146	0.126883	0.130447	0.149054	0.230598	0.198709	0.216151	0.0115489		0.192396	0.2324	0.212964	0.230276	0.272177	0.215042	0.213381	0.236028	0.157336	0.20709	0.218329	0.242855	0.245248	0.214927	0.181546	0.206247	0.23982	0.284243	0.219898	0.192514	0.220736	0.00655601
		0.28		0.320132	0.25694	0.315468	0.294886	0.257779	0.217619	0.294852	0.319121	0.279102	0.325493	0.260099	0.250371	0.302952	0.170171	0.171195	0.14857	0.149883	0.175128	0.271083	0.226538	0.250369	0.013388		0.219618	0.262038	0.247327	0.267295	0.311188	0.250635	0.247964	0.272899	0.180816	0.238525	0.25436	0.278863	0.279541	0.247591	0.204591	0.237443	0.278679	0.331837	0.253834	0.228328	0.254668	0.00762331
		0.32		0.36027	0.293727	0.358527	0.339056	0.296689	0.248502	0.335514	0.363915	0.316511	0.372812	0.29847	0.279208	0.34464	0.194461	0.195355	0.172722	0.168529	0.200565	0.311196	0.256457	0.285356	0.0152027		0.246918	0.293969	0.28021	0.30489	0.352401	0.288406	0.280358	0.305504	0.201847	0.27305	0.29095	0.315936	0.315024	0.278544	0.231504	0.267401	0.319096	0.378377	0.290774	0.260811	0.288799	0.00878423
		0.36		0.399661	0.329108	0.401663	0.374868	0.334437	0.279496	0.377317	0.413298	0.351208	0.416396	0.339709	0.308445	0.382222	0.220666	0.218316	0.197031	0.188015	0.225101	0.35408	0.287519	0.319928	0.0169035		0.277555	0.326853	0.313196	0.34407	0.397615	0.323479	0.313081	0.343655	0.22096	0.306985	0.327782	0.351501	0.350873	0.309508	0.261247	0.300396	0.36128	0.424493	0.328768	0.296653	0.323997	0.00999652
		0.4		0.435279	0.366457	0.446168	0.415518	0.37275	0.308506	0.415932	0.463593	0.387945	0.461615	0.380312	0.336425	0.421065	0.246718	0.241909	0.222532	0.208419	0.250399	0.399659	0.317871	0.354954	0.0186517		0.306233	0.364653	0.347168	0.380877	0.435202	0.358561	0.346224	0.383684	0.241172	0.342703	0.36242	0.385398	0.388593	0.337723	0.292946	0.333019	0.403704	0.471593	0.362601	0.329143	0.358681	0.0110996
		0.44		0.472535	0.404623	0.486569	0.454775	0.410582	0.340302	0.454929	0.509682	0.427061	0.505871	0.42224	0.366785	0.462752	0.27013	0.269485	0.248104	0.226492	0.276953	0.443964	0.349547	0.390169	0.0203095		0.333963	0.399676	0.382802	0.414157	0.469253	0.396013	0.380877	0.421842	0.25956	0.376739	0.398798	0.417893	0.421833	0.367926	0.325505	0.369169	0.447269	0.515471	0.399486	0.361052	0.392964	0.0120523
		0.48		0.50979	0.439858	0.527935	0.500735	0.44727	0.369479	0.493968	0.560833	0.461063	0.550539	0.462152	0.399239	0.497298	0.291195	0.29151	0.272818	0.24576	0.304673	0.486281	0.376951	0.424467	0.0221481		0.36452	0.435166	0.419836	0.446633	0.511074	0.435555	0.413596	0.457828	0.279627	0.413288	0.435059	0.448178	0.459881	0.398005	0.357077	0.402278	0.492411	0.557672	0.438136	0.393798	0.427981	0.013087
		0.52		0.548768	0.475681	0.568479	0.542705	0.48563	0.397636	0.535311	0.612017	0.492115	0.596596	0.506332	0.43195	0.531102	0.311697	0.315426	0.298459	0.267529	0.330704	0.528287	0.403898	0.459016	0.0239673		0.393201	0.464865	0.461253	0.480992	0.556248	0.470364	0.44746	0.48938	0.298368	0.450153	0.473209	0.47978	0.494685	0.425628	0.391542	0.433656	0.534127	0.600893	0.473456	0.425708	0.462248	0.0141861
		0.56		0.586773	0.516916	0.611464	0.584572	0.521737	0.426659	0.575703	0.660353	0.524244	0.643354	0.54865	0.46183	0.563911	0.333476	0.338253	0.323766	0.290724	0.357441	0.571743	0.434256	0.493791	0.0257264		0.419267	0.497834	0.501779	0.51403	0.602934	0.506214	0.478787	0.518881	0.317381	0.482782	0.511799	0.512379	0.527081	0.449778	0.429299	0.464164	0.577088	0.644817	0.512033	0.459409	0.496387	0.015397
		0.6		0.62581	0.552624	0.657353	0.62588	0.561533	0.458317	0.610123	0.713089	0.555065	0.698401	0.594666	0.491795	0.602543	0.357605	0.362063	0.350457	0.316035	0.386155	0.618536	0.461952	0.53	0.0276333		0.445883	0.527116	0.543202	0.550423	0.648032	0.542976	0.508495	0.549864	0.338472	0.514174	0.551024	0.546213	0.558906	0.474014	0.466889	0.494318	0.616036	0.688373	0.549132	0.493661	0.53036	0.0165168
		0.64		0.664774	0.587824	0.706157	0.671146	0.597869	0.490826	0.639742	0.763137	0.587092	0.750266	0.640106	0.522616	0.63817	0.38246	0.385518	0.376574	0.34198	0.415041	0.662283	0.487511	0.565555	0.0294433		0.476242	0.555675	0.582195	0.592819	0.689293	0.578489	0.540097	0.58127	0.35548	0.547956	0.5909	0.580324	0.58891	0.498511	0.505049	0.524182	0.649949	0.729262	0.583673	0.52965	0.563996	0.0175225
		0.68		0.697504	0.622904	0.753825	0.713089	0.635532	0.5248	0.671845	0.814644	0.616992	0.800159	0.688317	0.55319	0.677238	0.409771	0.407833	0.401934	0.367363	0.445456	0.701768	0.513127	0.600865	0.0311694		0.508124	0.588885	0.620479	0.635062	0.730228	0.616298	0.571622	0.6136	0.37368	0.582434	0.632231	0.610304	0.61703	0.521111	0.54378	0.552649	0.68706	0.774642	0.622113	0.568617	0.598497	0.018675
		0.72		0.735551	0.654213	0.805432	0.75853	0.673372	0.559633	0.701723	0.867742	0.643888	0.858237	0.735586	0.581378	0.709437	0.436871	0.430545	0.429954	0.391261	0.473663	0.74117	0.535401	0.636179	0.0331944		0.540704	0.620004	0.65498	0.679235	0.77231	0.65323	0.603912	0.640689	0.392746	0.617457	0.671695	0.639993	0.651089	0.543368	0.581867	0.581916	0.726178	0.822268	0.659883	0.607589	0.633056	0.019934
		0.76		0.774416	0.682943	0.857022	0.803239	0.712573	0.593618	0.726849	0.920597	0.672318	0.91416	0.782278	0.608524	0.745001	0.465046	0.453351	0.454962	0.413966	0.502506	0.777075	0.557036	0.670874	0.0352476		0.571782	0.651442	0.690011	0.722636	0.808812	0.689708	0.637125	0.673402	0.41073	0.652474	0.710257	0.66965	0.680213	0.569713	0.619283	0.61231	0.76301	0.871746	0.69276	0.645237	0.667115	0.0211162
		0.8		0.815968	0.710559	0.907924	0.848923	0.755168	0.627532	0.752073	0.97427	0.701661	0.97155	0.826077	0.635014	0.781824	0.49304	0.476312	0.479708	0.438957	0.53212	0.813947	0.579121	0.706087	0.037358		0.602436	0.683743	0.727822	0.763137	0.860308	0.723487	0.671275	0.704555	0.431258	0.687461	0.749302	0.698819	0.703929	0.59587	0.659034	0.644973	0.801942	0.922577	0.726556	0.684906	0.70217	0.0225241
		0.84		0.855713	0.735021	0.959887	0.891038	0.800052	0.661284	0.774181	1.02654	0.732201	1.02662	0.86865	0.660185	0.821968	0.521978	0.498188	0.503369	0.46579	0.558085	0.851251	0.605354	0.740868	0.0394128		0.631924	0.715102	0.76557	0.804297	0.906245	0.762965	0.70452	0.738215	0.451352	0.721001	0.786377	0.728817	0.732738	0.619175	0.696506	0.676304	0.841598	0.975474	0.758675	0.72462	0.737074	0.0240205
		0.88		0.897128	0.758624	1.0148	0.936797	0.84321	0.689829	0.798693	1.07386	0.762391	1.07618	0.915595	0.685986	0.859816	0.549674	0.518015	0.526823	0.49344	0.585463	0.891011	0.628573	0.775296	0.0415145		0.658348	0.749444	0.80524	0.84424	0.94893	0.803119	0.740426	0.769458	0.470616	0.755151	0.819003	0.759073	0.760427	0.643316	0.730544	0.711495	0.881093	1.0385	0.792363	0.761981	0.772139	0.0257534
		0.92		0.940348	0.782436	1.07191	0.980412	0.880877	0.719379	0.821128	1.1207	0.791089	1.1218	0.964066	0.710205	0.896911	0.57924	0.53948	0.549841	0.52161	0.608873	0.929638	0.650717	0.809033	0.0435741		0.683354	0.781839	0.845968	0.883386	0.991394	0.843388	0.774516	0.795956	0.490525	0.789589	0.85206	0.792889	0.789608	0.668981	0.765251	0.740247	0.919191	1.10136	0.821623	0.798264	0.806469	0.0275076
		0.96		0.980796	0.808044	1.12056	1.02576	0.915975	0.749668	0.847279	1.16642	0.818417	1.16837	1.01569	0.731511	0.936441	0.609109	0.558997	0.571933	0.549801	0.631387	0.966934	0.671376	0.842223	0.0456284		0.709643	0.811945	0.888026	0.924877	1.04055	0.883557	0.808728	0.825503	0.509907	0.822834	0.885916	0.827012	0.820152	0.693542	0.799678	0.768046	0.957124	1.16124	0.854394	0.832052	0.841237	0.0293765
		1		1.02231	0.832613	1.17148	1.06217	0.952669	0.779477	0.872647	1.20876	0.844318	1.21463	1.06427	0.754467	0.970561	0.637362	0.579301	0.594594	0.577383	0.652031	1.00573	0.696729	0.874675	0.0475301		0.736024	0.841695	0.929389	0.9694	1.09273	0.92251	0.843899	0.856226	0.530014	0.853754	0.919424	0.861246	0.852012	0.717761	0.832584	0.796006	0.994581	1.22174	0.883466	0.866346	0.87604	0.0313237
		1.04		1.06245	0.855858	1.2255	1.09909	0.991419	0.808033	0.896908	1.25394	0.873039	1.26706	1.11056	0.7745	1.00519	0.666148	0.601313	0.617518	0.604936	0.674752	1.04342	0.72434	0.907798	0.049586		0.764121	0.87414	0.973335	1.01368	1.13757	0.959666	0.87544	0.888105	0.545654	0.885836	0.955276	0.898813	0.880976	0.744157	0.867336	0.827547	1.02775	1.28314	0.913429	0.898817	0.91074	0.0332041
		1.08		1.09887	0.878096	1.2785	1.13548	1.0302	0.840085	0.918427	1.2976	0.903739	1.32064	1.15678	0.794661	1.03873	0.693698	0.622502	0.64054	0.633076	0.700331	1.07715	0.750128	0.940461	0.0515556		0.787653	0.90556	1.01562	1.05822	1.18524	0.997238	0.906373	0.920843	0.561088	0.920227	0.98852	0.937184	0.912535	0.771294	0.90521	0.860167	1.05997	1.34279	0.94272	0.928606	0.945353	0.0351063
		1.12		1.13782	0.899167	1.33289	1.16866	1.07263	0.872074	0.938093	1.34121	0.9306	1.37086	1.20027	0.814636	1.07277	0.72394	0.643246	0.662983	0.661822	0.724024	1.11147	0.777017	0.972809	0.0534933		0.812565	0.936524	1.06115	1.1039	1.23446	1.03595	0.940731	0.954092	0.579252	0.953287	1.02139	0.969045	0.937868	0.794921	0.94074	0.890732	1.09387	1.40356	0.971863	0.960108	0.9798	0.0371153
		1.16		1.17964	0.919339	1.38567	1.20162	1.11375	0.902164	0.959868	1.3849	0.958251	1.42457	1.2429	0.835966	1.10886	0.754441	0.662762	0.683614	0.689751	0.747758	1.14961	0.802726	1.00541	0.055605		0.839355	0.972695	1.10813	1.15005	1.28495	1.07398	0.975418	0.989825	0.595175	0.988649	1.05285	1.00583	0.964928	0.815972	0.97578	0.923353	1.12324	1.46356	1.00014	0.991247	1.01476	0.0391466
		1.2		1.2245	0.937629	1.44108	1.23727	1.15178	0.930711	0.980044	1.43038	0.987056	1.47601	1.29204	0.858891	1.14163	0.781603	0.681413	0.705892	0.718794	0.772327	1.18791	0.824384	1.03807	0.0579108		0.866747	1.00597	1.15644	1.20139	1.3371	1.11177	1.00976	1.02281	0.608206	1.02329	1.08153	1.03926	0.993289	0.837916	1.00869	0.955487	1.15095	1.52039	1.02938	1.02018	1.04903	0.0412617
		1.24		1.26564	0.958747	1.49407	1.27166	1.18729	0.960699	1.00156	1.47428	1.01435	1.52473	1.341	0.882736	1.17742	0.808689	0.701794	0.727355	0.746812	0.795234	1.22504	0.844222	1.07017	0.0600686		0.892147	1.04084	1.20182	1.25607	1.39347	1.15098	1.04045	1.05204	0.623495	1.05771	1.10656	1.06926	1.01893	0.860268	1.04409	0.986549	1.17753	1.57602	1.06422	1.04942	1.08309	0.0434256
		1.28		1.30989	0.979077	1.54405	1.30533	1.22178	0.988052	1.02802	1.51981	1.0384	1.57447	1.39548	0.907623	1.20648	0.839919	0.720155	0.748927	0.775614	0.81823	1.25942	0.868343	1.10245	0.0621993		0.916686	1.07713	1.24766	1.3121	1.44873	1.19314	1.0731	1.08149	0.638692	1.08878	1.13205	1.10079	1.04228	0.882908	1.07887	1.01871	1.20145	1.63388	1.09258	1.07955	1.11703	0.0457034
		1.32		1.35314	1.00081	1.59491	1.33971	1.25524	1.01362	1.05076	1.56235	1.05971	1.6229	1.44717	0.932126	1.242	0.871522	0.740421	0.769464	0.80506	0.839978	1.29391	0.894666	1.13447	0.0642639		0.940522	1.11522	1.29514	1.36724	1.50624	1.23396	1.10513	1.11019	0.65274	1.11811	1.15916	1.13529	1.06375	0.906095	1.11416	1.05295	1.23168	1.69109	1.12233	1.10682	1.15139	0.0480999
		1.36		1.39484	1.02379	1.6428	1.37663	1.28593	1.04013	1.07436	1.60708	1.08171	1.66826	1.49703	0.958383	1.27281	0.902544	0.75988	0.789719	0.834802	0.861574	1.32404	0.919432	1.16579	0.0661937		0.96243	1.15098	1.34286	1.42242	1.55573	1.27368	1.13716	1.13428	0.669313	1.15009	1.18372	1.16799	1.07714	0.9316	1.1497	1.08732	1.26063	1.74913	1.14992	1.13377	1.18449	0.0503679
		1.4		1.43682	1.04588	1.69228	1.41236	1.31927	1.06818	1.09759	1.65292	1.09957	1.71232	1.54251	0.984548	1.31059	0.934129	0.781314	0.811818	0.866727	0.884192	1.35247	0.942482	1.1974	0.0680542		0.987205	1.19001	1.39325	1.4711	1.60215	1.314	1.16705	1.15816	0.684079	1.18163	1.20656	1.20668	1.09684	0.95758	1.183	1.11988	1.2878	1.80504	1.17526	1.16064	1.2174	0.0524753
		1.44		1.47953	1.06464	1.7463	1.44579	1.35155	1.09587	1.12212	1.69685	1.11885	1.75755	1.589	1.009	1.34721	0.964706	0.805956	0.833049	0.8979	0.903493	1.38262	0.970309	1.22911	0.0700112		1.00954	1.2285	1.44278	1.51838	1.65262	1.35449	1.19339	1.17896	0.697508	1.21339	1.22954	1.24707	1.11501	0.984868	1.21759	1.15254	1.31706	1.85895	1.19947	1.18642	1.2499	0.0546941
		1.48		1.52095	1.08595	1.80057	1.48325	1.3837	1.1264	1.14788	1.73695	1.13541	1.79973	1.63545	1.03147	1.38218	0.995627	0.831104	0.854949	0.929039	0.920979	1.41016	0.9984	1.26051	0.0718543		1.02936	1.27028	1.49628	1.56718	1.69723	1.39775	1.21934	1.20325	0.711955	1.24186	1.2512	1.28382	1.13207	1.01007	1.2491	1.18219	1.34341	1.9143	1.22587	1.21389	1.28202	0.0569742
		1.52		1.56412	1.10995	1.85332	1.51663	1.41542	1.15798	1.17449	1.7806	1.15426	1.84325	1.68079	1.05317	1.41402	1.02796	0.856636	0.877443	0.962295	0.939239	1.4384	1.02426	1.29221	0.0736593		1.05027	1.31046	1.55257	1.61847	1.74532	1.44008	1.24176	1.22835	0.725788	1.27268	1.2719	1.32185	1.15862	1.03414	1.28109	1.21122	1.3721	1.97011	1.2534	1.23801	1.31491	0.0593961
		1.56		1.6094	1.1313	1.90753	1.54877	1.44526	1.19091	1.20006	1.82213	1.17244	1.88399	1.72867	1.07353	1.44831	1.05702	0.880189	0.900378	0.994783	0.957044	1.4713	1.04899	1.3236	0.0756045		1.07109	1.35614	1.6081	1.67048	1.79281	1.48237	1.267	1.25376	0.739655	1.30638	1.29388	1.35952	1.18074	1.05372	1.31365	1.23813	1.40121	2.02168	1.28174	1.26187	1.3477	0.061792
		1.6		1.6531	1.15405	1.96034	1.58232	1.47619	1.22229	1.22585	1.86371	1.19364	1.92462	1.77254	1.09296	1.48269	1.08799	0.905151	0.923287	1.02679	0.97621	1.50664	1.08016	1.35553	0.0773694		1.0942	1.4037	1.66303	1.71821	1.84201	1.52116	1.29477	1.2796	0.751579	1.34142	1.31652	1.39847	1.20022	1.07669	1.34917	1.2657	1.43292	2.07262	1.31487	1.28759	1.38122	0.0641102
		1.64		1.69689	1.1784	2.01329	1.61483	1.5077	1.25831	1.25379	1.9114	1.21842	1.96781	1.81732	1.11186	1.51432	1.11662	0.931201	0.947593	1.06288	0.993171	1.53633	1.10716	1.38796	0.0792246		1.11399	1.44996	1.72029	1.76717	1.88539	1.56029	1.31522	1.30355	0.766163	1.37456	1.34185	1.43453	1.22072	1.10309	1.38243	1.29162	1.46358	2.12051	1.34954	1.30984	1.41371	0.066271
		1.68		1.74316	1.2035	2.06702	1.64624	1.53951	1.29646	1.28269	1.96086	1.24415	2.01205	1.86529	1.12734	1.5465	1.14352	0.955124	0.973006	1.09726	1.0068	1.56691	1.13243	1.42049	0.0813529		1.13288	1.49956	1.77785	1.81596	1.92775	1.60051	1.33488	1.32883	0.779635	1.40969	1.36565	1.46985	1.24122	1.12889	1.4137	1.31726	1.48802	2.1681	1.38139	1.33029	1.4456	0.0685024
		1.72		1.79451	1.22657	2.12364	1.67602	1.56891	1.33373	1.31583	2.01053	1.27281	2.05525	1.91375	1.14349	1.58158	1.17214	0.978758	0.998447	1.132	1.01949	1.59898	1.16457	1.45405	0.0835143		1.15046	1.5448	1.83219	1.8678	1.97011	1.6452	1.35168	1.35459	0.795712	1.44602	1.38947	1.50428	1.26638	1.15333	1.44558	1.34845	1.51216	2.21747	1.41617	1.35071	1.47813	0.0707396
		1.76		1.8488	1.24808	2.18018	1.70816	1.59849	1.36928	1.35119	2.06554	1.29899	2.09816	1.96319	1.15861	1.61346	1.20041	1.00248	1.02223	1.16798	1.03205	1.63478	1.19787	1.488	0.085891		1.16743	1.58908	1.8841	1.92238	2.01419	1.69395	1.36756	1.38277	0.810247	1.48301	1.41386	1.54312	1.29247	1.17931	1.47768	1.37914	1.53592	2.26824	1.4547	1.37281	1.5116	0.0731099
		1.8		1.90139	1.26986	2.23616	1.74042	1.62773	1.40482	1.38629	2.12084	1.32608	2.13958	2.01243	1.17589	1.64624	1.22756	1.02773	1.04486	1.20427	1.04377	1.66693	1.23176	1.52173	0.0882027		1.18648	1.63247	1.93378	1.98036	2.05694	1.7386	1.38488	1.40677	0.824884	1.51718	1.43609	1.5778	1.31685	1.20949	1.50931	1.40961	1.55604	2.31714	1.48964	1.3955	1.54399	0.075383
		1.84		1.95544	1.291	2.28916	1.7722	1.65771	1.44147	1.42397	2.18096	1.35484	2.18058	2.06785	1.19518	1.67662	1.25536	1.05483	1.06658	1.24094	1.05563	1.70154	1.26932	1.55656	0.0905667		1.20802	1.67665	1.98598	2.04172	2.0999	1.7805	1.402	1.43244	0.842832	1.55273	1.46212	1.61262	1.33862	1.2406	1.5382	1.43547	1.5761	2.36712	1.52484	1.41769	1.57681	0.0776909
		1.88		2.00361	1.31305	2.3434	1.79855	1.68611	1.48093	1.46305	2.24548	1.38213	2.21911	2.12195	1.21505	1.708	1.28028	1.0839	1.08874	1.2755	1.06815	1.73592	1.30241	1.59077	0.0929177		1.23237	1.7182	2.03747	2.10354	2.1357	1.82223	1.42089	1.45607	0.858411	1.59168	1.48676	1.65195	1.36218	1.27113	1.56408	1.45967	1.60131	2.41398	1.56014	1.43811	1.60929	0.0798534
		1.92		2.05443	1.33568	2.39959	1.82697	1.71384	1.51953	1.49864	2.30843	1.40737	2.25513	2.17061	1.24063	1.74512	1.30691	1.11252	1.11175	1.31145	1.08179	1.77166	1.34082	1.62564	0.0951197		1.25836	1.76316	2.08742	2.16366	2.17658	1.86382	1.43921	1.48028	0.87797	1.62882	1.51391	1.69231	1.39039	1.3032	1.59017	1.48216	1.62414	2.45601	1.5931	1.46027	1.64225	0.081792
		1.96		2.10212	1.35766	2.45194	1.85348	1.74092	1.56137	1.53351	2.36812	1.43378	2.29365	2.21933	1.26033	1.78818	1.33326	1.14075	1.13515	1.34562	1.09478	1.80487	1.37656	1.65977	0.097311		1.28436	1.80506	2.14083	2.22282	2.21722	1.9077	1.45652	1.50392	0.895038	1.66951	1.54102	1.73206	1.41731	1.33638	1.61729	1.50556	1.64343	2.49866	1.62763	1.4824	1.67524	0.0838735
		2		2.15026	1.37966	2.50621	1.88195	1.76819	1.60171	1.57005	2.43323	1.46537	2.3311	2.26792	1.27906	1.82718	1.35942	1.16734	1.15835	1.38105	1.10736	1.83976	1.41271	1.69439	0.0996568		1.31087	1.85028	2.1955	2.27959	2.25163	1.95348	1.47415	1.52993	0.911411	1.71357	1.56891	1.7754	1.44141	1.37062	1.64371	1.529	1.66607	2.54084	1.66139	1.50597	1.70869	0.0858768
	Inset Figure 2c
	Trajectory - 334 mM GLC
		Time (s)	X (μm)	Y (μm)
		0.04	43.299	32.7835
		0.08	43.299	32.7835
		0.12	42.8866	32.8866
		0.16	43.0928	32.7835
		0.2	42.9897	32.7835
		0.24	42.7835	32.7835
		0.28	42.8866	32.7835
		0.32	42.7835	32.6804
		0.36	42.7835	32.6804
		0.4	42.7835	32.5773
		0.44	42.6804	32.7835
		0.48	42.5773	32.6804
		0.52	42.4742	32.5773
		0.56	42.3711	32.5773
		0.6	42.4742	32.5773
		0.64	42.5773	32.7835
		0.68	42.7835	32.7835
		0.72	42.7835	32.8866
		0.76	42.6804	32.8866
		0.8	42.8866	32.8866
		0.84	42.6804	32.8866
		0.88	42.8866	32.6804
		0.92	42.8866	32.9897
		0.96	42.7835	32.9897
		1	42.9897	32.8866
		1.04	42.7835	33.0928
		1.08	42.8866	33.0928
		1.12	42.9897	33.0928
		1.16	42.9897	33.1959
		1.2	42.9897	33.299
		1.24	42.8866	33.4021
		1.28	42.7835	33.1959
		1.32	42.8866	33.299
		1.36	42.8866	33.299
		1.4	42.7835	33.6082
		1.44	42.5773	33.7113
		1.48	42.6804	33.6082
		1.52	42.5773	33.6082
		1.56	42.1649	33.6082
		1.6	42.0619	33.5052
		1.64	42.268	33.4021
		1.68	42.3711	33.1959
		1.72	42.3711	33.4021
		1.76	42.3711	33.4021
		1.8	42.3711	33.4021
		1.84	42.1649	33.4021
		1.88	42.0619	33.7113
		1.92	42.0619	33.8144
		1.96	42.1649	33.9175
		2	42.1649	33.9175
		2.04	42.268	33.8144
		2.08	42.1649	34.0206
		2.12	41.8557	34.1237
		2.16	41.8557	34.3299
		2.2	41.8557	34.2268
		2.24	41.8557	34.1237
		2.28	41.7526	34.0206
		2.32	41.6495	33.9175
		2.36	41.5464	34.1237
		2.4	41.8557	34.1237
		2.44	41.7526	34.1237
		2.48	41.8557	34.2268
		2.52	41.8557	34.3299
		2.56	41.8557	34.6392
		2.6	41.9588	34.7423
		2.64	41.9588	34.8454
		2.68	41.9588	34.9485
		2.72	41.8557	35.1546
		2.76	41.8557	35.1546
		2.8	41.9588	35.3608
		2.84	42.0619	35.3608
		2.88	42.0619	35.1546
		2.92	42.268	35.0515
		2.96	42.3711	35.1546
		3	42.4742	35.2577
		3.04	42.5773	35.4639
		3.08	42.3711	35.4639
		3.12	42.268	35.3608
		3.16	42.4742	35.1546
		3.2	42.7835	35.3608
		3.24	42.7835	35.3608
		3.28	42.7835	35.3608
		3.32	42.6804	35.4639
		3.36	42.8866	35.4639
		3.4	42.7835	35.3608
		3.44	42.7835	35.4639
		3.48	42.6804	35.3608
		3.52	42.5773	35.3608
		3.56	42.5773	35.2577
		3.6	42.5773	35.1546
		3.64	42.5773	35.1546
		3.68	42.5773	35.1546
		3.72	42.4742	35.0515
		3.76	42.3711	34.9485
		3.8	42.268	35.1546
		3.84	42.268	35.1546
		3.88	42.3711	35.1546
		3.92	42.3711	35.3608
		3.96	42.4742	35.4639
		4	42.1649	35.567
		4.04	41.9588	35.4639
		4.08	42.0619	35.3608
		4.12	41.8557	35.4639
		4.16	41.8557	35.6701
		4.2	41.8557	35.567
		4.24	41.7526	35.3608
		4.28	41.9588	35.3608
		4.32	42.0619	35.4639
		4.36	42.1649	35.567
		4.4	41.9588	35.6701
		4.44	42.1649	35.567
		4.48	42.3711	35.7732
		4.52	42.268	35.9794
		4.56	42.4742	35.8763
		4.6	42.4742	35.7732
		4.64	42.5773	35.7732
		4.68	42.8866	35.8763
		4.72	42.8866	35.7732
		4.76	42.8866	35.9794
		4.8	42.8866	36.1856
		4.84	42.8866	35.9794
		4.88	42.9897	36.0825
		4.92	43.0928	36.0825
		4.96	43.0928	36.0825
		5	42.9897	35.9794
		5.04	43.0928	35.9794
		5.08	42.9897	35.9794
		5.12	42.7835	35.7732
		5.16	42.7835	36.0825
		5.2	42.9897	36.1856
		5.24	42.9897	36.2887
		5.28	42.8866	36.1856
		5.32	42.8866	36.2887
		5.36	42.7835	36.2887
		5.4	42.7835	36.2887
		5.44	42.7835	36.4948
		5.48	42.7835	36.4948
		5.52	42.8866	36.3918
		5.56	42.7835	36.2887
		5.6	42.7835	36.3918
		5.64	42.7835	36.2887
		5.68	42.7835	36.3918
		5.72	42.7835	36.2887
		5.76	42.7835	36.3918
		5.8	42.6804	36.2887
		5.84	42.6804	36.2887
		5.88	42.5773	36.1856
		5.92	42.7835	35.7732
		5.96	42.7835	35.7732
		6	42.7835	35.6701
		6.04	42.9897	35.6701
		6.08	42.9897	35.567
		6.12	42.8866	35.6701
		6.16	43.0928	35.6701
		6.2	43.0928	35.567
		6.24	43.1959	35.3608
		6.28	43.0928	35.3608
		6.32	42.9897	35.4639
		6.36	42.9897	35.3608
		6.4	43.0928	35.1546
		6.44	42.9897	35.2577
		6.48	42.9897	35.2577
		6.52	42.9897	35.1546
		6.56	43.0928	35.2577
		6.6	43.0928	35.2577
		6.64	43.0928	35.0515
		6.68	42.9897	35.0515
		6.72	42.8866	34.9485
		6.76	42.8866	34.9485
		6.8	42.8866	34.8454
		6.84	43.0928	34.8454
		6.88	42.7835	34.8454
		6.92	42.5773	35.0515
		6.96	42.5773	35.0515
		7	42.4742	35.0515
		7.04	42.1649	35.0515
		7.08	42.0619	35.1546
		7.12	42.0619	35.0515
		7.16	41.9588	35.2577
		7.2	42.0619	35.2577
		7.24	42.1649	35.0515
		7.28	42.3711	35.0515
		7.32	42.268	35.1546
		7.36	42.4742	35.1546
		7.4	42.4742	35.1546
		7.44	42.3711	34.9485
		7.48	42.1649	34.9485
		7.52	42.1649	34.7423
		7.56	42.268	34.9485
		7.6	42.268	34.9485
		7.64	42.0619	34.7423
		7.68	41.8557	34.7423
		7.72	41.8557	34.7423
		7.76	41.7526	34.6392
		7.8	41.7526	34.6392
		7.84	41.9588	34.6392
		7.88	41.9588	34.7423
		7.92	42.0619	34.6392
		7.96	42.268	34.6392
		8	41.9588	34.7423
		8.04	42.0619	34.6392
		8.08	41.9588	34.9485
		8.12	41.5464	35.0515
		8.16	41.9588	35.1546
		8.2	41.7526	34.9485
		8.24	41.8557	34.8454
		8.28	41.6495	34.9485
		8.32	41.5464	34.5361
		8.36	41.4433	35.0515
		8.4	41.6495	35.0515
		8.44	41.6495	34.9485
		8.48	41.7526	35.0515
		8.52	41.7526	34.9485
		8.56	41.8557	34.8454
		8.6	41.6495	34.7423
		8.64	41.5464	34.6392
		8.68	41.5464	34.6392
		8.72	41.4433	34.7423
		8.76	41.5464	34.7423
		8.8	41.5464	34.7423
		8.84	41.5464	34.9485
		8.88	41.7526	34.8454
		8.92	41.8557	34.6392
		8.96	41.9588	34.7423
		9	41.8557	34.6392
		9.04	41.8557	34.6392
		9.08	41.6495	34.5361
		9.12	41.4433	34.5361
		9.16	41.5464	34.433
		9.2	41.4433	34.433
		9.24	41.4433	34.433
		9.28	41.4433	34.2268
		9.32	41.6495	34.3299
		9.36	41.7526	34.433
		9.4	41.5464	34.5361
		9.44	41.5464	34.6392
		9.48	41.7526	34.6392
		9.52	41.7526	34.6392
		9.56	41.8557	34.6392
		9.6	42.0619	34.6392
		9.64	42.0619	34.8454
		9.68	42.1649	34.8454
		9.72	42.0619	34.8454
		9.76	42.0619	34.7423
		9.8	41.9588	34.7423
		9.84	42.1649	34.8454
		9.88	42.1649	34.9485
		9.92	42.0619	35.0515
		9.96	42.1649	35.0515
		10	42.3711	35.3608
		10.04	42.1649	35.1546
		10.08	42.1649	35.3608
		10.12	42.1649	35.1546
		10.16	42.1649	34.9485
		10.2	42.1649	34.9485
		10.24	42.0619	34.9485
		10.28	42.0619	34.9485
		10.32	42.268	34.9485
		10.36	42.4742	34.9485
		10.4	42.4742	34.9485
		10.44	42.6804	35.0515
		10.48	42.6804	35.0515
		10.52	42.6804	35.2577
		10.56	42.7835	35.1546
		10.6	42.7835	35.2577
		10.64	42.7835	35.2577
		10.68	43.299	35.3608
		10.72	43.5052	35.2577
		10.76	43.4021	35.1546
		10.8	42.8866	35.0515
		10.84	42.8866	35.1546
		10.88	42.9897	35.1546
		10.92	42.8866	35.0515
		10.96	42.9897	34.8454
		11	42.8866	34.8454
		11.04	42.7835	34.7423
		11.08	42.8866	34.7423
		11.12	42.7835	34.6392
		11.16	42.7835	34.5361
		11.2	42.9897	34.5361
		11.24	42.9897	34.2268
		11.28	43.1959	34.1237
		11.32	43.4021	34.2268
		11.36	43.6082	34.2268
		11.4	43.5052	34.2268
		11.44	43.5052	34.1237
		11.48	43.8144	34.3299
		11.52	43.7113	34.433
		11.56	43.6082	34.3299
		11.6	43.5052	34.3299
		11.64	43.5052	34.433
		11.68	43.5052	34.6392
		11.72	43.4021	34.6392
		11.76	43.299	34.6392
		11.8	43.299	34.3299
		11.84	43.0928	34.2268
		11.88	42.9897	34.2268
		11.92	43.1959	33.9175
		11.96	43.299	33.9175
		12	43.4021	34.0206
		12.04	43.1959	33.9175
		12.08	42.9897	34.1237
		12.12	43.299	34.0206
		12.16	43.299	34.0206
		12.2	43.4021	34.0206
		12.24	43.4021	34.0206
		12.28	43.5052	33.9175
		12.32	43.6082	33.8144
		12.36	43.6082	34.0206
		12.4	43.6082	34.0206
		12.44	43.6082	34.1237
		12.48	43.7113	33.9175
		12.52	43.4021	34.0206
		12.56	43.1959	34.0206
		12.6	43.1959	34.0206
		12.64	43.0928	34.2268
		12.68	43.1959	34.2268
		12.72	42.9897	34.3299
		12.76	43.0928	34.2268
		12.8	43.0928	34.2268
		12.84	43.1959	34.1237
		12.88	43.299	34.0206
		12.92	43.4021	34.1237
		12.96	43.299	34.1237
		13	43.299	34.2268
		13.04	43.299	34.1237
		13.08	43.4021	34.433
		13.12	43.5052	34.433
		13.16	43.299	34.5361
		13.2	43.4021	34.6392
		13.24	43.4021	34.433
		13.28	43.299	34.3299
		13.32	43.299	34.433
		13.36	43.299	34.433
		13.4	43.1959	34.6392
		13.44	43.299	34.433
		13.48	43.299	34.3299
		13.52	43.1959	34.5361
		13.56	43.1959	34.5361
		13.6	43.299	34.5361
		13.64	43.4021	34.6392
		13.68	43.299	34.5361
		13.72	43.0928	34.6392
		13.76	43.299	34.6392
		13.8	43.4021	34.6392
		13.84	43.6082	34.7423
		13.88	43.6082	34.9485
		13.92	43.4021	35.1546
		13.96	43.299	35.2577
		14	43.4021	35.3608
		14.04	43.4021	35.2577
		14.08	43.4021	35.3608
		14.12	43.5052	35.4639
		14.16	43.6082	35.3608
		14.2	43.6082	35.1546
		14.24	43.5052	35.0515
		14.28	43.6082	34.9485
		14.32	43.6082	34.9485
		14.36	43.9175	34.9485
		14.4	43.9175	34.9485
		14.44	44.0206	34.7423
		14.48	44.1237	34.5361
		14.52	43.9175	34.433
		14.56	43.9175	34.5361
		14.6	43.8144	34.7423
		14.64	43.6082	34.9485
		14.68	43.7113	34.9485
		14.72	43.7113	34.7423
		14.76	43.8144	34.7423
		14.8	43.8144	34.5361
		14.84	43.9175	34.433
		14.88	44.0206	34.5361
		14.92	43.9175	34.433
		14.96	43.8144	34.0206
		15	43.7113	34.0206
		15.04	43.7113	34.0206
		15.08	43.8144	33.8144
		15.12	43.9175	33.6082
		15.16	43.7113	33.6082
		15.2	43.8144	33.1959
		15.24	43.7113	33.5052
		15.28	43.6082	33.7113
		15.32	43.6082	33.9175
		15.36	43.5052	33.9175
		15.4	43.6082	33.7113
		15.44	43.5052	33.7113
		15.48	43.4021	33.5052
		15.52	43.5052	33.299
		15.56	43.299	33.1959
		15.6	43.1959	33.0928
		15.64	43.299	33.0928
		15.68	43.1959	33.0928
		15.72	43.0928	33.0928
		15.76	43.1959	33.1959
		15.8	43.299	33.1959
		15.84	43.1959	33.0928
		15.88	43.299	33.0928
		15.92	42.9897	32.9897
		15.96	42.9897	32.8866
		16	43.299	32.8866
		16.04	43.299	32.9897
		16.08	43.4021	32.8866
		16.12	43.0928	32.5773
		16.16	42.8866	32.5773
		16.2	43.1959	32.7835
		16.24	43.4021	32.9897
		16.28	43.299	32.8866
		16.32	43.4021	32.6804
		16.36	43.4021	32.6804
		16.4	43.0928	32.6804
		16.44	43.299	32.5773
		16.48	43.299	32.6804
		16.52	43.299	32.6804
		16.56	43.4021	32.6804
		16.6	43.1959	32.8866
		16.64	43.6082	32.9897
		16.68	43.5052	33.0928
		16.72	43.9175	33.0928
		16.76	43.7113	33.299
		16.8	43.7113	33.299
		16.84	44.0206	33.0928
		16.88	43.8144	32.9897
		16.92	43.8144	32.8866
		16.96	43.7113	32.9897
		17	43.8144	33.0928
		17.04	43.9175	32.8866
		17.08	43.8144	32.7835
		17.12	43.8144	32.7835
		17.16	43.8144	32.6804
		17.2	44.0206	32.8866
		17.24	43.8144	32.9897
		17.28	43.8144	33.0928
		17.32	43.7113	32.9897
		17.36	43.5052	33.1959
		17.4	43.299	33.4021
		17.44	43.0928	33.5052
		17.48	43.299	32.9897
		17.52	43.4021	32.8866
		17.56	43.4021	33.0928
		17.6	43.0928	32.8866
		17.64	43.299	33.0928
		17.68	43.0928	32.8866
		17.72	43.5052	33.299
		17.76	43.5052	32.9897
		17.8	43.299	33.0928
		17.84	43.6082	33.1959
		17.88	43.5052	33.1959
		17.92	43.7113	33.1959
		17.96	43.7113	33.1959
		18	43.9175	32.9897
		18.04	43.9175	32.8866
		18.08	43.6082	32.9897
		18.12	43.6082	32.9897
		18.16	43.8144	32.9897
		18.2	43.6082	32.8866
		18.24	43.9175	32.7835
		18.28	43.8144	32.9897
		18.32	43.7113	32.8866
		18.36	43.7113	32.8866
		18.4	43.7113	32.8866
		18.44	43.6082	32.6804
		18.48	43.8144	32.4742
		18.52	43.7113	32.3711
		18.56	43.7113	32.4742
		18.6	43.7113	32.5773
		18.64	44.1237	32.6804
		18.68	44.0206	32.5773
		18.72	43.9175	32.4742
		18.76	44.1237	32.5773
		18.8	44.0206	32.4742
		18.84	44.0206	32.1649
		18.88	44.0206	32.0619
		18.92	43.9175	32.0619
		18.96	43.8144	32.1649
		19	43.8144	32.3711
		19.04	44.0206	32.268
		19.08	43.9175	32.1649
		19.12	43.8144	32.0619
		19.16	44.1237	32.1649
		19.2	44.0206	32.0619
		19.24	44.2268	31.9588
		19.28	44.2268	32.1649
		19.32	44.1237	31.9588
		19.36	44.1237	32.0619
		19.4	44.0206	31.9588
		19.44	43.9175	32.0619
		19.48	44.0206	31.9588
		19.52	43.9175	31.8557
		19.56	44.0206	31.8557
		19.6	43.9175	31.8557
		19.64	43.9175	31.8557
		19.68	44.0206	31.8557
		19.72	44.0206	31.9588
		19.76	43.9175	32.0619
		19.8	43.9175	32.0619
		19.84	43.9175	32.268
		19.88	43.7113	32.3711
		19.92	43.5052	32.3711
		19.96	43.6082	32.3711
		20	43.6082	32.1649
		20.04	43.6082	32.1649
		20.08	43.5052	32.268
		20.12	43.299	32.3711
		20.16	43.299	32.3711
		20.2	43.5052	32.268
		20.24	43.299	32.1649
		20.28	43.0928	32.268
		20.32	42.9897	32.3711
		20.36	42.9897	32.268
		20.4	42.8866	31.9588
		20.44	42.8866	31.8557
		20.48	42.8866	31.8557
		20.52	42.8866	31.6495
		20.56	42.9897	31.4433
		20.6	42.4742	31.6495
		20.64	42.4742	31.6495
		20.68	42.4742	31.6495
		20.72	42.4742	31.7526
		20.76	42.4742	31.6495
		20.8	42.5773	31.5464
		20.84	42.5773	31.6495
		20.88	42.5773	31.4433
		20.92	42.7835	31.3402
		20.96	42.6804	31.2371
		21	42.4742	31.4433
		21.04	42.6804	31.5464
		21.08	42.3711	31.4433
		21.12	42.4742	31.4433
		21.16	42.268	31.6495
		21.2	42.268	31.5464
		21.24	42.0619	31.8557
		21.28	42.268	31.7526
		21.32	42.3711	31.6495
		21.36	42.3711	31.6495
		21.4	42.4742	31.8557
		21.44	42.5773	31.9588
		21.48	42.6804	31.8557
		21.52	42.6804	31.9588
		21.56	42.4742	31.9588
		21.6	42.5773	31.9588
		21.64	42.3711	31.8557
		21.68	42.4742	31.7526
		21.72	42.3711	31.8557
		21.76	42.6804	31.7526
		21.8	42.6804	31.6495
		21.84	42.6804	31.6495
		21.88	42.9897	31.6495
		21.92	42.8866	31.6495
		21.96	42.9897	31.7526
		22	42.9897	31.6495
		22.04	42.9897	31.6495
		22.08	42.9897	31.8557
		22.12	43.0928	31.7526
		22.16	43.0928	31.7526
		22.2	42.9897	31.9588
		22.24	42.9897	32.0619
		22.28	42.7835	31.9588
		22.32	42.7835	31.9588
		22.36	42.7835	31.8557
		22.4	42.8866	31.9588
		22.44	42.6804	31.7526
		22.48	42.6804	31.5464
		22.52	42.6804	31.3402
		22.56	42.5773	31.2371
		22.6	42.4742	31.2371
		22.64	42.5773	31.2371
		22.68	42.6804	31.3402
		22.72	43.0928	31.2371
		22.76	43.1959	31.0309
		22.8	43.299	31.134
		22.84	43.299	31.3402
		22.88	43.0928	31.3402
		22.92	43.0928	31.134
		22.96	43.0928	31.2371
		23	43.1959	31.4433
		23.04	42.9897	31.3402
		23.08	42.7835	31.5464
		23.12	42.7835	31.3402
		23.16	43.0928	31.3402
		23.2	43.0928	31.5464
		23.24	43.299	31.3402
		23.28	42.8866	31.4433
		23.32	43.0928	31.5464
		23.36	42.9897	31.3402
		23.4	42.9897	31.5464
		23.44	42.9897	31.6495
		23.48	42.7835	31.5464
		23.52	42.6804	31.6495
		23.56	42.6804	31.7526
		23.6	42.8866	31.6495
		23.64	42.6804	31.8557
		23.68	42.7835	31.5464
		23.72	42.5773	31.3402
		23.76	42.5773	31.2371
		23.8	42.4742	31.134
		23.84	42.268	31.134
		23.88	42.268	31.0309
		23.92	42.1649	31.134
		23.96	42.4742	31.0309
		24	42.4742	30.9278
		24.04	42.3711	31.0309
		24.08	42.3711	30.9278
		24.12	42.3711	31.134
		24.16	42.5773	31.2371
		24.2	42.5773	31.134
		24.24	42.5773	31.134
		24.28	42.6804	31.2371
		24.32	42.7835	31.3402
		24.36	42.6804	31.2371
		24.4	43.0928	31.3402
		24.44	42.9897	31.2371
		24.48	43.0928	31.4433
		24.52	42.9897	31.2371
		24.56	42.9897	31.2371
		24.6	42.9897	31.0309
		24.64	42.9897	31.2371
		24.68	42.9897	31.134
		24.72	42.9897	30.9278
		24.76	43.4021	30.8247
		24.8	43.4021	30.8247
		24.84	43.299	30.6186
		24.88	43.1959	30.5155
		24.92	43.299	30.5155
		24.96	43.4021	30.5155
		25	43.6082	30.6186
		25.04	43.6082	30.6186
		25.08	43.6082	30.5155
		25.12	43.8144	30.7216
		25.16	43.7113	30.8247
		25.2	43.8144	30.9278
		25.24	43.6082	31.0309
		25.28	43.5052	31.134
		25.32	43.5052	31.134
		25.36	43.4021	31.134
		25.4	43.299	31.134
		25.44	43.4021	31.134
		25.48	43.6082	31.3402
		25.52	43.5052	31.0309
		25.56	43.6082	31.134
		25.6	43.6082	31.134
		25.64	43.7113	31.2371
		25.68	43.5052	31.3402
		25.72	43.8144	31.5464
		25.76	43.5052	31.3402
		25.8	43.8144	31.6495
		25.84	44.0206	31.4433
		25.88	44.0206	31.4433
		25.92	43.9175	31.3402
		25.96	44.1237	31.134
		26	43.9175	31.6495
		26.04	43.7113	31.6495
		26.08	43.7113	31.8557
		26.12	43.9175	31.6495
		26.16	43.9175	31.9588
		26.2	43.9175	31.9588
		26.24	43.9175	32.0619
		26.28	43.9175	32.0619
		26.32	43.9175	31.7526
		26.36	43.6082	31.9588
		26.4	43.8144	31.9588
		26.44	43.8144	31.9588
		26.48	43.7113	32.268
		26.52	43.4021	32.4742
		26.56	43.4021	32.4742
		26.6	43.299	32.3711
		26.64	43.1959	32.3711
		26.68	43.0928	32.3711
		26.72	43.0928	32.3711
		26.76	42.6804	32.4742
		26.8	42.6804	32.3711
		26.84	42.5773	32.3711
		26.88	42.5773	32.268
		26.92	42.7835	32.1649
		26.96	42.6804	32.268
		27	42.4742	32.3711
		27.04	42.3711	32.3711
		27.08	42.3711	32.6804
		27.12	42.3711	32.8866
		27.16	42.4742	32.8866
		27.2	42.3711	32.8866
		27.24	42.268	32.7835
		27.28	42.268	32.5773
		27.32	42.1649	32.4742
		27.36	42.1649	32.5773
		27.4	41.9588	32.4742
		27.44	42.268	32.4742
		27.48	42.6804	32.3711
		27.52	42.4742	32.1649
		27.56	42.268	32.1649
		27.6	42.1649	32.268
		27.64	42.268	32.3711
		27.68	42.268	32.3711
		27.72	42.0619	32.1649
		27.76	41.9588	31.9588
		27.8	41.9588	31.8557
		27.84	41.9588	32.0619
		27.88	42.1649	31.9588
		27.92	42.0619	31.9588
		27.96	42.268	31.8557
		28	42.1649	31.8557
[truncated: 88 more columns]

## Sheet: Figure 2d
in green what is plotted
		P=Particle
Figure 2d				Mean Squared Displacement (μm2)
MSDs of ALS-HSMM				0 mM FBP																							0.02 mM FBP
		Time (s)		P1	P2	P3	P4	P5	P6	P7	P8	P9	P10	P11	P12	P13	P14	P15	P16	P17	P18	P19	P20	Mean	SEM		P1	P2	P3	P4	P5	P6	P7	P8	P9	P10	P11	P12	P13	P14	P15	P16	P17	P18	P19	P20	Mean	SEM
		0.04		0.0551739	0.0482169	0.0415486	0.0561133	0.0513567	0.0466051	0.0422729	0.122691	0.0936336	0.0734929	0.0617531	0.0589283	0.0504221	0.0478717	0.0411024	0.0342233	0.0522657	0.0424216	0.0453899	0.0480621	0.0556772	0.00457256		0.0442356	0.0634337	0.0508956	0.0549186	0.0511571	0.0626486	0.0789241	0.0397922	0.0400658	0.0472025	0.0408257	0.0466806	0.0469941	0.0407558	0.0487628	0.0479723	0.0535877	0.0471054	0.0501291	0.0446053	0.0500346	0.00211075
		0.08		0.0993873	0.0908244	0.0815839	0.0985373	0.0943324	0.0833356	0.0769592	0.170812	0.124634	0.121913	0.102061	0.0924179	0.0977139	0.0893047	0.0772598	0.0659047	0.0833889	0.0738771	0.083325	0.0833213	0.0945447	0.00516778		0.0757191	0.110012	0.0960429	0.0956265	0.0852665	0.102917	0.123224	0.0741942	0.0757318	0.0796099	0.0782697	0.0857058	0.086341	0.0774622	0.0891673	0.090067	0.102329	0.0889013	0.0938441	0.0848356	0.0897633	0.00283211
		0.12		0.140841	0.132978	0.120088	0.138007	0.1395	0.112731	0.114192	0.199485	0.166546	0.169623	0.134649	0.124767	0.141786	0.126049	0.113925	0.0975984	0.122662	0.106151	0.117923	0.116831	0.131817	0.00539214		0.109244	0.15523	0.13624	0.127444	0.118011	0.140542	0.158478	0.106928	0.110174	0.108303	0.114367	0.122855	0.125944	0.1133	0.131254	0.126143	0.150778	0.124849	0.135964	0.127967	0.127201	0.00345015
		0.16		0.183232	0.17537	0.154343	0.179622	0.182834	0.144863	0.152033	0.226555	0.199713	0.210579	0.172323	0.161975	0.188993	0.167756	0.152018	0.13053	0.154321	0.1412	0.155532	0.146718	0.169025	0.00550441		0.143164	0.212751	0.177682	0.163391	0.154861	0.18175	0.212666	0.139067	0.145857	0.133902	0.151683	0.161583	0.159032	0.151237	0.172932	0.165048	0.198652	0.161669	0.178537	0.171239	0.166835	0.00496229
		0.2		0.223479	0.216573	0.18524	0.223376	0.224503	0.177452	0.189913	0.271876	0.239751	0.238996	0.204565	0.190198	0.228823	0.207372	0.189325	0.159809	0.185734	0.176675	0.191319	0.178232	0.20516	0.00619068		0.175901	0.260113	0.216214	0.201868	0.185029	0.223007	0.251407	0.169249	0.178974	0.152885	0.189191	0.197822	0.192816	0.190121	0.216097	0.200043	0.239531	0.194688	0.222195	0.219606	0.203838	0.00610598
		0.24		0.260194	0.259205	0.213826	0.260938	0.268964	0.207964	0.227858	0.302142	0.283156	0.273343	0.232976	0.218268	0.265716	0.24698	0.226199	0.191513	0.216032	0.215357	0.226464	0.209204	0.240315	0.00665565		0.211942	0.306462	0.257934	0.235648	0.213898	0.266083	0.285545	0.19851	0.212575	0.179499	0.222655	0.233844	0.223367	0.23012	0.257328	0.235406	0.283901	0.229733	0.264188	0.269343	0.240899	0.00718403
		0.28		0.299321	0.298906	0.240972	0.298807	0.315744	0.240033	0.26376	0.333696	0.319313	0.311273	0.25762	0.242917	0.297379	0.28761	0.260231	0.220899	0.246184	0.253362	0.260036	0.241018	0.274454	0.00733212		0.250895	0.356319	0.305183	0.272682	0.247418	0.309475	0.327978	0.229664	0.24536	0.201503	0.257425	0.27018	0.253209	0.269482	0.30006	0.271551	0.330398	0.261523	0.304525	0.315479	0.279015	0.00860195
		0.32		0.339924	0.343224	0.271714	0.342196	0.363649	0.275226	0.301084	0.375594	0.355141	0.349673	0.279817	0.266423	0.330085	0.327883	0.296007	0.250072	0.278174	0.293111	0.294123	0.274258	0.310369	0.00838674		0.286871	0.395661	0.347456	0.307519	0.276872	0.349782	0.358559	0.260115	0.284309	0.226432	0.294441	0.304698	0.284662	0.306862	0.340368	0.308697	0.380075	0.294245	0.347274	0.359716	0.315731	0.00955055
		0.36		0.381769	0.38546	0.303388	0.382745	0.41423	0.310987	0.336689	0.414699	0.38643	0.385181	0.309709	0.289148	0.363631	0.369846	0.331793	0.283378	0.30754	0.332355	0.32781	0.304514	0.346065	0.00933712		0.32245	0.43972	0.390633	0.345984	0.302137	0.391491	0.396288	0.292784	0.321955	0.255024	0.331341	0.340202	0.318667	0.348157	0.382881	0.345856	0.423022	0.329817	0.388541	0.404925	0.353594	0.010541
		0.4		0.422528	0.426258	0.333972	0.422704	0.463028	0.342047	0.374877	0.445949	0.428921	0.420908	0.338035	0.313162	0.395413	0.41165	0.367905	0.315543	0.340516	0.369964	0.361815	0.338922	0.381706	0.0102668		0.359729	0.485816	0.436855	0.385632	0.330543	0.437057	0.435636	0.325392	0.363463	0.282703	0.367382	0.370801	0.352765	0.386481	0.42524	0.384851	0.468528	0.368186	0.42912	0.450497	0.392334	0.0116761
		0.44		0.462929	0.467484	0.363705	0.461924	0.514154	0.373768	0.413935	0.486365	0.467572	0.452473	0.363582	0.330602	0.428663	0.452944	0.405217	0.34836	0.370942	0.408979	0.39946	0.37099	0.417203	0.011547		0.401183	0.52671	0.478857	0.417077	0.350796	0.475866	0.459699	0.355581	0.406896	0.309798	0.405075	0.401409	0.387426	0.423042	0.46806	0.419167	0.517015	0.405149	0.469047	0.497838	0.428784	0.0127391
		0.48		0.500545	0.506437	0.394037	0.499828	0.567669	0.407543	0.450035	0.540098	0.505833	0.487022	0.392803	0.352267	0.457901	0.49625	0.445666	0.382196	0.404847	0.446329	0.440246	0.402847	0.45402	0.0129063		0.435995	0.575183	0.523343	0.450888	0.374308	0.519154	0.501404	0.388048	0.44852	0.338899	0.440804	0.434222	0.422449	0.463366	0.511137	0.453529	0.565996	0.440958	0.503844	0.544653	0.466835	0.0140799
		0.52		0.536556	0.547629	0.419167	0.537681	0.620305	0.439675	0.486221	0.576223	0.541969	0.523609	0.422415	0.370891	0.490601	0.540606	0.485143	0.414992	0.438482	0.481137	0.478792	0.435501	0.48938	0.0141753		0.473953	0.623575	0.569493	0.485742	0.402127	0.565643	0.537689	0.419054	0.490207	0.367367	0.477828	0.465197	0.457263	0.505759	0.553612	0.487508	0.61774	0.474145	0.540545	0.589253	0.505185	0.0154517
		0.56		0.57065	0.587987	0.444655	0.572742	0.674139	0.466051	0.519382	0.612332	0.576852	0.56064	0.447352	0.390023	0.524408	0.582592	0.526338	0.450938	0.470526	0.515398	0.512731	0.467105	0.523642	0.0155342		0.507697	0.660987	0.614295	0.520764	0.424471	0.610449	0.571691	0.451509	0.528762	0.392203	0.515174	0.495148	0.49197	0.547068	0.597797	0.520845	0.670843	0.5056	0.572134	0.636112	0.541776	0.0168499
		0.6		0.603926	0.628775	0.471133	0.607128	0.726583	0.491698	0.553124	0.654744	0.613573	0.594938	0.472046	0.408437	0.558852	0.625772	0.566864	0.486645	0.503357	0.545493	0.546742	0.498403	0.557912	0.0170195		0.544694	0.705303	0.663063	0.559334	0.447718	0.651271	0.613439	0.484287	0.569414	0.41751	0.554249	0.52298	0.526162	0.58863	0.638678	0.555643	0.719893	0.538329	0.606441	0.682931	0.579498	0.0182933
		0.64		0.634233	0.670995	0.502879	0.638612	0.778475	0.522124	0.584714	0.705865	0.646614	0.634465	0.505283	0.428654	0.589637	0.665389	0.607705	0.521589	0.537343	0.57795	0.581325	0.530473	0.593216	0.0183139		0.580295	0.75013	0.712415	0.597622	0.470424	0.695711	0.64779	0.515934	0.609007	0.442569	0.594529	0.548726	0.558295	0.628605	0.677894	0.591042	0.767137	0.571535	0.637508	0.727513	0.616234	0.0197512
		0.68		0.6653	0.711815	0.534005	0.673034	0.827124	0.550711	0.616624	0.753534	0.690485	0.670968	0.534237	0.447758	0.619758	0.704801	0.650979	0.557668	0.571229	0.606624	0.612003	0.562115	0.628039	0.0197043		0.619136	0.793115	0.757138	0.633504	0.490945	0.738216	0.679279	0.544678	0.649174	0.464579	0.635076	0.573251	0.594001	0.66938	0.720404	0.631089	0.810108	0.60548	0.668421	0.771612	0.652429	0.0211612
		0.72		0.697625	0.754584	0.563536	0.70542	0.876057	0.574921	0.646964	0.79494	0.728793	0.713891	0.562555	0.46822	0.651911	0.745815	0.693002	0.595516	0.602886	0.634533	0.651095	0.596044	0.662915	0.0210592		0.653488	0.843114	0.803099	0.673015	0.511889	0.783674	0.726755	0.572356	0.68948	0.491763	0.677365	0.596036	0.625386	0.709728	0.76405	0.672415	0.851449	0.640955	0.69933	0.813219	0.689928	0.022707
		0.76		0.723885	0.794394	0.588344	0.738211	0.925712	0.598456	0.67761	0.85372	0.771035	0.752365	0.594265	0.485523	0.684885	0.783444	0.736011	0.633746	0.632768	0.66242	0.68998	0.632735	0.697975	0.0227756		0.688785	0.89087	0.852824	0.711948	0.533038	0.823506	0.763682	0.602144	0.730534	0.523664	0.722233	0.621912	0.656936	0.749815	0.805539	0.717656	0.889759	0.679515	0.730674	0.853741	0.727439	0.023906
		0.8		0.750169	0.83452	0.609982	0.767569	0.975782	0.623194	0.708357	0.907713	0.80726	0.788424	0.623923	0.503308	0.717875	0.819648	0.780077	0.671637	0.665054	0.686524	0.729333	0.668205	0.731928	0.0244405		0.724436	0.937746	0.900654	0.748182	0.550328	0.862025	0.802021	0.629247	0.770115	0.553926	0.768171	0.648599	0.685911	0.794388	0.84823	0.76137	0.933105	0.714854	0.761348	0.893626	0.764414	0.0253912
		0.84		0.772864	0.872641	0.629073	0.796232	1.02528	0.648818	0.739139	0.960325	0.848445	0.828769	0.654462	0.523864	0.754212	0.854009	0.825995	0.709556	0.695469	0.714359	0.772027	0.702865	0.76642	0.02609		0.75993	0.988237	0.949508	0.786372	0.57341	0.90817	0.848029	0.658412	0.808122	0.584805	0.815819	0.676846	0.714264	0.838144	0.891168	0.804978	0.976871	0.75229	0.79423	0.933376	0.803149	0.0269059
		0.88		0.795536	0.912133	0.64678	0.822957	1.07366	0.673149	0.769453	1.01134	0.893214	0.86488	0.689229	0.548387	0.787969	0.888694	0.871948	0.748636	0.726752	0.742064	0.818219	0.7376	0.80113	0.0276445		0.795639	1.03338	0.997845	0.827454	0.592862	0.947119	0.891942	0.687104	0.848509	0.613729	0.863532	0.706195	0.745624	0.881169	0.930642	0.84252	1.01801	0.787454	0.828427	0.971814	0.840548	0.028264
		0.92		0.817815	0.951669	0.664948	0.847113	1.1171	0.697862	0.799193	1.06414	0.929941	0.899569	0.720264	0.567611	0.821691	0.922431	0.918527	0.785398	0.75765	0.769879	0.864727	0.775369	0.834645	0.0292409		0.831538	1.07438	1.0427	0.864862	0.613068	0.984708	0.93599	0.716242	0.888492	0.642568	0.912977	0.738435	0.775634	0.920473	0.972044	0.877283	1.0625	0.822523	0.864743	1.00575	0.877345	0.0294734
		0.96		0.841481	0.989529	0.681334	0.876705	1.16537	0.72534	0.82819	1.11132	0.973099	0.934185	0.749222	0.588218	0.856856	0.958364	0.966649	0.82434	0.786243	0.800247	0.909911	0.813031	0.868982	0.0309387		0.863425	1.11913	1.08998	0.899606	0.637494	1.0195	0.981038	0.746102	0.929468	0.670414	0.962243	0.768396	0.806077	0.964502	1.01017	0.914837	1.10455	0.858862	0.901894	1.04039	0.914404	0.0306978
		1		0.860788	1.0298	0.697173	0.90987	1.20484	0.749775	0.85814	1.17073	1.01294	0.969753	0.777593	0.609159	0.889522	0.997195	1.01555	0.862056	0.817265	0.826373	0.953887	0.848968	0.903069	0.032819		0.892206	1.15706	1.13924	0.93243	0.66045	1.05864	1.02879	0.775579	0.967733	0.696616	1.00984	0.797615	0.83385	1.01245	1.04747	0.950711	1.14872	0.894911	0.941073	1.07741	0.951139	0.0321029
		1.04		0.874603	1.06543	0.715261	0.940962	1.24767	0.773011	0.88698	1.23064	1.0604	0.9963	0.806954	0.626162	0.922217	1.03299	1.06447	0.899295	0.847158	0.851762	0.997533	0.888859	0.936433	0.0348833		0.919449	1.19503	1.18976	0.967214	0.679965	1.09123	1.07864	0.802912	1.00555	0.723804	1.05509	0.827813	0.861046	1.05725	1.08368	0.989345	1.19337	0.93877	0.984459	1.11237	0.987836	0.0335265
		1.08		0.891604	1.10274	0.732647	0.975368	1.29154	0.797369	0.91636	1.29114	1.10193	1.03561	0.836065	0.649736	0.954031	1.06637	1.11562	0.936389	0.874774	0.878918	1.0454	0.923105	0.970835	0.0369442		0.945695	1.2354	1.24113	1.00535	0.701207	1.12628	1.125	0.827218	1.04083	0.754232	1.09801	0.856123	0.888126	1.10596	1.11978	1.0308	1.23976	0.983088	1.03323	1.14845	1.02528	0.035048
		1.12		0.912266	1.13691	0.748713	1.01128	1.33177	0.820343	0.945786	1.34719	1.14959	1.07444	0.864046	0.66721	0.982753	1.10069	1.1619	0.970759	0.899945	0.901995	1.09047	0.957086	1.00376	0.0390531		0.971031	1.27454	1.29483	1.03661	0.719479	1.16291	1.16932	0.851492	1.0757	0.783837	1.13992	0.883422	0.912053	1.15393	1.15741	1.07311	1.2859	1.03243	1.07706	1.18381	1.06194	0.0367564
		1.16		0.936758	1.16813	0.764674	1.04449	1.37404	0.84082	0.971632	1.40367	1.19473	1.10939	0.893982	0.683868	1.01027	1.13321	1.209	1.00644	0.927017	0.927616	1.1364	0.993241	1.03647	0.0411634		0.9992	1.3163	1.34567	1.06894	0.735077	1.20285	1.22551	0.876742	1.11065	0.810606	1.18106	0.911882	0.935106	1.20343	1.19065	1.11437	1.33161	1.08366	1.12584	1.21797	1.09936	0.0386696
		1.2		0.958468	1.19992	0.781975	1.07543	1.41294	0.861386	0.997464	1.46394	1.23771	1.14453	0.927158	0.700138	1.03706	1.16654	1.25658	1.04391	0.953077	0.951203	1.18191	1.02467	1.0688	0.0433164		1.02147	1.35855	1.39619	1.10249	0.755918	1.24163	1.26774	0.903679	1.14442	0.838238	1.22217	0.94349	0.957788	1.25274	1.22454	1.15511	1.3805	1.13056	1.17061	1.2496	1.13587	0.0403647
		1.24		0.982015	1.22928	0.799345	1.10434	1.44911	0.884001	1.02082	1.52597	1.28224	1.1761	0.955063	0.713822	1.06206	1.20689	1.3039	1.08003	0.980377	0.977639	1.22969	1.05791	1.10103	0.0455704		1.04539	1.40036	1.44932	1.13722	0.777761	1.27543	1.30573	0.930026	1.17722	0.871179	1.26335	0.973857	0.985586	1.30039	1.26081	1.19842	1.43167	1.17803	1.21412	1.28433	1.17301	0.0419471
		1.28		1.00592	1.26064	0.814032	1.12964	1.48628	0.902345	1.04361	1.5884	1.32974	1.20414	0.983339	0.729631	1.08989	1.24505	1.35183	1.11689	1.00474	1.00144	1.27594	1.09064	1.13271	0.0479856		1.06678	1.44351	1.50605	1.1692	0.795519	1.31475	1.35084	0.95728	1.21003	0.89877	1.30443	1.00299	1.01221	1.34945	1.2958	1.23998	1.48776	1.22193	1.25636	1.31742	1.21005	0.0440474
		1.32		1.03154	1.28807	0.830286	1.15708	1.51989	0.922042	1.06947	1.64312	1.37662	1.24049	1.01657	0.742226	1.12315	1.27743	1.39697	1.15273	1.03132	1.02373	1.32239	1.12339	1.16443	0.0500442		1.0854	1.48616	1.56479	1.19908	0.810684	1.34764	1.39329	0.982128	1.24221	0.931147	1.34589	1.03381	1.03852	1.39648	1.3279	1.28189	1.54983	1.27135	1.29994	1.34961	1.24689	0.046251
		1.36		1.05592	1.31291	0.84584	1.18301	1.55225	0.938236	1.09341	1.70121	1.41899	1.27968	1.05022	0.754326	1.15671	1.31201	1.44254	1.18483	1.05478	1.04672	1.36942	1.15505	1.1954	0.0522676		1.10487	1.52249	1.62229	1.22893	0.82719	1.38499	1.44158	1.00417	1.27107	0.965847	1.38764	1.0672	1.06086	1.4436	1.35952	1.32098	1.61073	1.32316	1.34339	1.38192	1.28362	0.048431
		1.4		1.07991	1.34005	0.859265	1.21246	1.58563	0.959418	1.11549	1.77149	1.47052	1.31592	1.085	0.763993	1.19459	1.34337	1.48681	1.21866	1.082	1.06683	1.41854	1.18796	1.2279	0.0549584		1.12464	1.55876	1.68031	1.263	0.845545	1.41763	1.48748	1.02789	1.29932	1.0035	1.42942	1.09977	1.08313	1.49434	1.3888	1.36188	1.67418	1.37493	1.38538	1.41538	1.32077	0.0505795
		1.44		1.10436	1.36351	0.872459	1.23572	1.61464	0.981952	1.13488	1.83611	1.51855	1.35519	1.11807	0.777737	1.23282	1.37788	1.52974	1.2508	1.11005	1.08645	1.46737	1.21643	1.25924	0.0573528		1.1457	1.59544	1.736	1.29592	0.864327	1.4543	1.53824	1.05242	1.32505	1.04362	1.46789	1.13316	1.10493	1.54651	1.41947	1.40603	1.73488	1.42615	1.42912	1.44924	1.35842	0.0526984
		1.48		1.12788	1.39281	0.888813	1.25954	1.64593	1.00242	1.15864	1.90689	1.57027	1.38391	1.15784	0.786983	1.26825	1.40726	1.57289	1.28291	1.13399	1.11218	1.52047	1.24634	1.29131	0.0600229		1.16661	1.63301	1.79484	1.33189	0.881741	1.48813	1.58919	1.0782	1.35064	1.0792	1.50188	1.16486	1.12614	1.59753	1.44721	1.45467	1.79503	1.47104	1.47239	1.48098	1.39526	0.0549572
		1.52		1.14647	1.41924	0.902594	1.28144	1.67602	1.02166	1.18215	1.97683	1.61756	1.41693	1.19423	0.795098	1.30573	1.43538	1.6158	1.31629	1.15991	1.13607	1.57378	1.27518	1.32242	0.0627848		1.18828	1.67046	1.85318	1.36911	0.897641	1.52512	1.64374	1.10448	1.37282	1.11893	1.53804	1.19784	1.14866	1.64879	1.47227	1.50429	1.85916	1.51574	1.51419	1.51365	1.43282	0.05732
		1.56		1.16993	1.44424	0.91645	1.30251	1.70725	1.04173	1.20825	2.04053	1.6691	1.45062	1.23021	0.807247	1.34296	1.46251	1.65873	1.34939	1.18321	1.16199	1.62469	1.3072	1.35394	0.0652959		1.21195	1.7089	1.91019	1.40506	0.913146	1.55774	1.69601	1.13205	1.39623	1.15799	1.57531	1.23063	1.16946	1.70063	1.50098	1.55593	1.92278	1.56045	1.55284	1.54323	1.47008	0.0596741
		1.6		1.19483	1.47382	0.928318	1.32441	1.73539	1.05913	1.23602	2.10433	1.71798	1.47961	1.27009	0.815191	1.38261	1.49001	1.70193	1.38423	1.21089	1.18266	1.67681	1.33881	1.38535	0.0679124		1.2388	1.74383	1.97086	1.4417	0.926733	1.59527	1.74445	1.15986	1.41856	1.19471	1.61163	1.26277	1.18775	1.75517	1.52984	1.60692	1.98578	1.60493	1.59047	1.57152	1.50708	0.0621703
		1.64		1.21782	1.50064	0.940096	1.34729	1.7658	1.0793	1.26191	2.17271	1.76465	1.51027	1.30935	0.820084	1.42616	1.51974	1.74531	1.41991	1.23616	1.20521	1.72805	1.37064	1.41705	0.0707508		1.26611	1.78506	2.03244	1.47903	0.940285	1.63036	1.79697	1.18812	1.44115	1.23518	1.64579	1.29725	1.20493	1.81005	1.56061	1.65262	2.04456	1.65087	1.62581	1.60164	1.54444	0.0646389
		1.68		1.24088	1.53212	0.953091	1.37329	1.79741	1.09853	1.29065	2.23606	1.80858	1.54289	1.34988	0.827081	1.46631	1.55365	1.78781	1.45515	1.26364	1.22768	1.78165	1.40378	1.44951	0.0734034		1.29372	1.81875	2.09266	1.51335	0.954821	1.66109	1.85008	1.22023	1.46231	1.2772	1.67596	1.3303	1.21818	1.86378	1.59426	1.69546	2.10376	1.70328	1.6606	1.63265	1.58112	0.0670206
		1.72		1.26947	1.56256	0.967092	1.39847	1.8256	1.1134	1.31765	2.30799	1.85747	1.57167	1.38382	0.83716	1.51325	1.58529	1.83046	1.49112	1.28855	1.2498	1.83223	1.43764	1.48203	0.0762712		1.31975	1.85095	2.15268	1.54864	0.971391	1.69269	1.89834	1.25079	1.48207	1.3214	1.70539	1.36369	1.23317	1.91977	1.62975	1.74224	2.15982	1.75393	1.69605	1.65977	1.61761	0.0692897
		1.76		1.29471	1.59329	0.981276	1.42636	1.8552	1.13056	1.34479	2.37045	1.90014	1.59783	1.41975	0.849702	1.56322	1.61662	1.87438	1.5274	1.31548	1.27472	1.88688	1.47413	1.51484	0.0787739		1.34702	1.88483	2.20805	1.58443	0.989747	1.7192	1.9504	1.27791	1.50292	1.36486	1.73248	1.39605	1.24687	1.97695	1.66032	1.79015	2.22019	1.80258	1.73131	1.6868	1.65365	0.0716637
		1.8		1.31359	1.62625	0.995724	1.44712	1.88807	1.15029	1.36871	2.43918	1.95107	1.6293	1.4572	0.858601	1.6126	1.65265	1.91589	1.56335	1.33482	1.29954	1.94088	1.50712	1.5476	0.081804		1.37225	1.91723	2.26247	1.61856	1.006	1.74633	2.00455	1.3058	1.52223	1.40616	1.75652	1.42354	1.26211	2.03794	1.69186	1.83621	2.27784	1.85088	1.76568	1.71258	1.68884	0.074168
		1.84		1.33048	1.66288	1.00998	1.46653	1.92248	1.17078	1.3937	2.50934	2.00107	1.6593	1.49164	0.865794	1.66696	1.6901	1.95502	1.6002	1.35353	1.32902	1.99304	1.54214	1.5807	0.084893		1.39862	1.94712	2.31607	1.65626	1.02499	1.76742	2.05487	1.33389	1.54354	1.44685	1.78039	1.45212	1.27645	2.09685	1.72327	1.88559	2.33578	1.89939	1.8021	1.74285	1.72422	0.076543
		1.88		1.34505	1.69955	1.02749	1.48851	1.95851	1.18962	1.41951	2.57559	2.0525	1.69511	1.52834	0.876263	1.72106	1.73122	1.99218	1.63307	1.37148	1.3568	2.04657	1.57742	1.61429	0.0878565		1.42388	1.97959	2.36885	1.6925	1.04389	1.79332	2.11017	1.3621	1.56435	1.4872	1.80349	1.47433	1.29245	2.15994	1.75648	1.93246	2.39012	1.94793	1.83577	1.77204	1.75954	0.0790417
		1.92		1.35509	1.7319	1.04399	1.50724	1.99473	1.20879	1.44554	2.64257	2.10199	1.73143	1.56449	0.882933	1.77008	1.77591	2.02921	1.66814	1.39074	1.38375	2.1029	1.61196	1.64717	0.0910083		1.45128	2.01213	2.42122	1.7301	1.05736	1.81449	2.16852	1.39317	1.58163	1.52502	1.82432	1.49682	1.30836	2.22537	1.78796	1.97627	2.4432	1.99752	1.86715	1.79932	1.79406	0.081703
		1.96		1.3692	1.76304	1.05833	1.52771	2.03322	1.22456	1.46883	2.71152	2.15859	1.76443	1.60017	0.890529	1.82093	1.81523	2.0622	1.70091	1.40948	1.41255	2.15926	1.64673	1.67987	0.0943114		1.48175	2.05244	2.47409	1.76814	1.07204	1.83994	2.22991	1.42245	1.60181	1.56148	1.84487	1.5212	1.32041	2.29094	1.81821	2.01926	2.4978	2.0452	1.90069	1.82995	1.82963	0.0845294
		2		1.38138	1.79756	1.07444	1.54973	2.0718	1.24132	1.48976	2.76991	2.21127	1.80114	1.63854	0.900133	1.87069	1.85778	2.0956	1.73581	1.43218	1.43816	2.2164	1.68132	1.71275	0.0972454		1.5114	2.09138	2.52916	1.80405	1.08731	1.86595	2.29192	1.45038	1.61736	1.60004	1.86425	1.54732	1.33352	2.35248	1.85073	2.06349	2.55273	2.09753	1.93781	1.86181	1.86553	0.0874279
	Inset Figure 2d
	Trajectory - 0.02 mM FBP
		Time (s)	X (μm)	Y (μm)
		0.04	38.3505	39.5876
		0.08	38.4536	39.5876
		0.12	38.5567	39.3814
		0.16	38.6598	39.4845
		0.2	38.3505	39.4845
		0.24	38.4536	39.3814
		0.28	38.2474	39.2784
		0.32	38.1443	39.1753
		0.36	37.9381	39.1753
		0.4	38.1443	39.1753
		0.44	38.3505	38.9691
		0.48	38.1443	39.1753
		0.52	38.2474	39.2784
		0.56	37.9381	39.3814
		0.6	38.0412	39.0722
		0.64	38.2474	38.5567
		0.68	38.0412	38.5567
		0.72	38.2474	38.5567
		0.76	38.0412	38.5567
		0.8	38.2474	38.4536
		0.84	38.2474	38.2474
		0.88	38.1443	38.1443
		0.92	38.2474	38.5567
		0.96	38.6598	38.7629
		1	38.5567	38.6598
		1.04	38.866	38.6598
		1.08	39.0722	38.5567
		1.12	39.0722	38.6598
		1.16	39.0722	38.4536
		1.2	39.2784	38.4536
		1.24	39.1753	38.2474
		1.28	39.2784	38.2474
		1.32	39.2784	38.0412
		1.36	39.3814	38.0412
		1.4	39.2784	37.8351
		1.44	39.1753	38.1443
		1.48	39.2784	38.1443
		1.52	39.2784	38.2474
		1.56	39.2784	38.3505
		1.6	39.3814	38.5567
		1.64	39.3814	38.7629
		1.68	39.3814	38.866
		1.72	39.2784	38.6598
		1.76	39.2784	38.6598
		1.8	39.2784	38.6598
		1.84	39.2784	38.6598
		1.88	39.2784	38.6598
		1.92	39.2784	38.6598
		1.96	39.1753	38.5567
		2	39.1753	38.7629
		2.04	39.0722	38.866
		2.08	38.866	38.866
		2.12	39.0722	39.0722
		2.16	39.0722	38.866
		2.2	39.0722	39.0722
		2.24	39.1753	38.866
		2.28	39.3814	38.9691
		2.32	39.5876	39.0722
		2.36	39.6907	38.9691
		2.4	39.7938	38.9691
		2.44	40	38.9691
		2.48	40	38.9691
		2.52	40	38.7629
		2.56	40	38.7629
		2.6	40	38.4536
		2.64	40.4124	38.3505
		2.68	40.6186	38.5567
		2.72	40.8247	38.7629
		2.76	40.8247	38.866
		2.8	40.8247	38.9691
		2.84	40.7216	39.2784
		2.88	40.6186	39.1753
		2.92	40.5155	39.2784
		2.96	40.6186	39.2784
		3	40.6186	39.3814
		3.04	40.5155	39.1753
		3.08	40.4124	39.3814
		3.12	40.3093	39.2784
		3.16	40.1031	39.4845
		3.2	40.1031	39.2784
		3.24	40.1031	39.2784
		3.28	39.8969	39.0722
		3.32	40	38.9691
		3.36	40.3093	38.9691
		3.4	40.4124	38.866
		3.44	40.5155	38.9691
		3.48	40.6186	38.6598
		3.52	40.8247	38.866
		3.56	40.7216	38.6598
		3.6	40.8247	38.6598
		3.64	40.7216	38.3505
		3.68	40.7216	38.3505
		3.72	40.7216	38.2474
		3.76	40.6186	38.2474
		3.8	40.6186	38.0412
		3.84	40.6186	38.1443
		3.88	40.6186	38.3505
		3.92	40.7216	38.2474
		3.96	40.8247	38.2474
		4	40.9278	38.1443
		4.04	41.0309	38.0412
		4.08	41.134	37.8351
		4.12	41.134	37.5258
		4.16	41.134	37.732
		4.2	41.0309	37.732
		4.24	40.9278	37.4227
		4.28	41.2371	37.6289
		4.32	41.4433	37.6289
		4.36	41.3402	37.5258
		4.4	41.4433	37.6289
		4.44	41.4433	37.732
		4.48	41.4433	37.6289
		4.52	41.4433	37.8351
		4.56	41.4433	37.732
		4.6	41.7526	37.732
		4.64	41.7526	37.5258
		4.68	41.9588	37.4227
		4.72	41.7526	37.6289
		4.76	41.8557	37.8351
		4.8	41.6495	37.6289
		4.84	41.6495	37.6289
		4.88	41.5464	37.5258
		4.92	41.3402	37.732
		4.96	41.134	37.732
		5	41.134	37.732
		5.04	41.0309	37.8351
		5.08	40.9278	37.8351
		5.12	41.134	37.732
		5.16	41.134	37.9381
		5.2	41.134	38.0412
		5.24	41.0309	38.1443
		5.28	41.134	38.1443
		5.32	41.134	38.1443
		5.36	41.0309	37.9381
		5.4	41.3402	38.1443
		5.44	41.5464	37.9381
		5.48	41.9588	38.1443
		5.52	42.268	38.0412
		5.56	42.1649	37.9381
		5.6	42.0619	37.732
		5.64	42.1649	37.732
		5.68	42.0619	37.732
		5.72	41.9588	37.8351
		5.76	42.0619	37.732
		5.8	42.1649	37.732
		5.84	42.3711	37.732
		5.88	42.5773	37.5258
		5.92	42.4742	37.3196
		5.96	42.7835	37.3196
		6	42.6804	37.4227
		6.04	42.5773	37.2165
		6.08	42.3711	37.1134
		6.12	42.4742	37.0103
		6.16	42.5773	37.1134
		6.2	42.8866	37.1134
		6.24	42.9897	37.0103
		6.28	43.1959	36.9072
		6.32	43.299	37.0103
		6.36	43.299	37.2165
		6.4	42.9897	37.1134
		6.44	42.9897	36.9072
		6.48	42.8866	37.0103
		6.52	43.0928	37.1134
		6.56	42.8866	37.1134
		6.6	43.0928	37.1134
		6.64	42.9897	37.1134
		6.68	43.0928	37.0103
		6.72	42.7835	37.3196
		6.76	42.4742	37.1134
		6.8	42.1649	37.1134
		6.84	42.0619	37.2165
		6.88	42.0619	37.1134
		6.92	41.7526	37.4227
		6.96	41.7526	37.3196
		7	41.6495	37.1134
		7.04	41.5464	37.4227
		7.08	41.6495	37.4227
		7.12	41.8557	37.1134
		7.16	42.0619	37.1134
		7.2	42.0619	37.0103
		7.24	42.0619	36.9072
		7.28	41.8557	37.1134
		7.32	42.0619	37.3196
		7.36	42.0619	37.3196
		7.4	41.8557	37.4227
		7.44	41.6495	37.5258
		7.48	41.7526	37.4227
		7.52	41.7526	37.4227
		7.56	41.5464	37.3196
		7.6	41.134	37.2165
		7.64	41.2371	37.2165
		7.68	41.3402	37.1134
		7.72	41.8557	37.0103
		7.76	41.5464	36.8041
		7.8	41.7526	36.9072
		7.84	41.6495	37.1134
		7.88	41.6495	37.1134
		7.92	41.4433	37.2165
		7.96	41.3402	37.1134
		8	41.3402	37.1134
		8.04	41.4433	37.3196
		8.08	41.4433	37.2165
		8.12	41.8557	37.3196
		8.16	41.8557	37.4227
		8.2	42.1649	37.4227
		8.24	42.0619	37.4227
		8.28	42.0619	37.5258
		8.32	41.6495	37.4227
		8.36	41.6495	37.3196
		8.4	41.7526	37.2165
		8.44	41.7526	37.4227
		8.48	42.0619	37.732
		8.52	42.1649	37.732
		8.56	42.268	37.4227
		8.6	41.7526	37.5258
		8.64	41.7526	37.6289
		8.68	41.7526	37.732
		8.72	41.6495	37.8351
		8.76	41.7526	37.8351
		8.8	41.5464	37.732
		8.84	41.2371	37.9381
		8.88	41.5464	37.9381
		8.92	41.3402	38.1443
		8.96	41.0309	38.1443
		9	41.0309	37.9381
		9.04	41.2371	37.732
		9.08	41.4433	37.6289
		9.12	41.3402	37.732
		9.16	41.3402	37.732
		9.2	41.0309	37.6289
		9.24	40.7216	37.8351
		9.28	41.134	37.8351
		9.32	41.2371	37.732
		9.36	41.6495	37.732
		9.4	41.4433	37.8351
		9.44	41.6495	37.8351
		9.48	41.6495	37.9381
		9.52	41.6495	37.8351
		9.56	41.5464	37.8351
		9.6	41.4433	37.9381
		9.64	41.4433	38.0412
		9.68	41.4433	38.0412
		9.72	41.4433	38.0412
		9.76	41.5464	37.9381
		9.8	41.5464	37.8351
		9.84	41.5464	37.8351
		9.88	41.7526	37.732
		9.92	41.6495	37.8351
		9.96	41.9588	37.732
		10	41.8557	37.6289
		10.04	41.9588	37.6289
		10.08	41.7526	37.5258
		10.12	41.9588	37.6289
		10.16	41.8557	37.6289
		10.2	41.6495	37.6289
		10.24	41.7526	37.732
		10.28	41.9588	37.732
		10.32	41.7526	37.8351
		10.36	41.8557	37.6289
		10.4	41.7526	37.4227
		10.44	41.5464	37.4227
		10.48	41.5464	37.4227
		10.52	41.4433	37.3196
		10.56	41.5464	37.1134
		10.6	41.7526	36.8041
		10.64	41.7526	36.9072
		10.68	41.6495	36.9072
		10.72	41.9588	37.0103
		10.76	41.8557	37.0103
		10.8	41.9588	37.1134
		10.84	41.7526	37.0103
		10.88	41.9588	37.1134
		10.92	41.9588	37.2165
		10.96	41.9588	37.2165
		11	41.9588	37.3196
		11.04	42.268	37.4227
		11.08	41.9588	37.4227
		11.12	41.8557	37.4227
		11.16	41.7526	37.5258
		11.2	41.8557	37.6289
		11.24	41.6495	37.8351
		11.28	41.7526	37.8351
		11.32	41.6495	38.0412
		11.36	41.6495	38.0412
		11.4	41.5464	37.9381
		11.44	41.5464	38.1443
		11.48	41.5464	38.3505
		11.52	41.5464	38.5567
		11.56	41.5464	38.5567
		11.6	41.6495	38.6598
		11.64	41.8557	38.6598
		11.68	41.6495	38.5567
		11.72	41.7526	38.6598
		11.76	41.9588	38.3505
		11.8	41.8557	38.3505
		11.84	41.7526	38.4536
		11.88	41.8557	38.3505
		11.92	41.8557	38.4536
		11.96	41.7526	38.5567
		12	41.5464	38.7629
		12.04	41.5464	38.9691
		12.08	41.7526	38.7629
		12.12	41.7526	38.866
		12.16	41.5464	38.7629
		12.2	41.7526	38.5567
		12.24	41.8557	38.6598
		12.28	41.8557	38.7629
		12.32	41.7526	38.866
		12.36	41.8557	38.866
		12.4	41.5464	38.7629
		12.44	41.4433	38.6598
		12.48	41.3402	38.7629
		12.52	41.2371	38.866
		12.56	41.3402	38.866
		12.6	41.2371	38.9691
		12.64	41.4433	39.0722
		12.68	41.4433	39.0722
		12.72	41.4433	39.0722
		12.76	41.4433	38.866
		12.8	41.4433	38.7629
		12.84	41.4433	38.6598
		12.88	41.4433	38.6598
		12.92	41.4433	38.6598
		12.96	41.5464	38.5567
		13	41.6495	38.4536
		13.04	41.3402	38.4536
		13.08	41.2371	38.6598
		13.12	41.134	38.6598
		13.16	41.3402	38.4536
		13.2	41.4433	38.5567
		13.24	41.4433	38.7629
		13.28	41.4433	38.866
		13.32	41.5464	38.9691
		13.36	41.6495	38.6598
		13.4	41.6495	38.4536
		13.44	41.6495	38.5567
		13.48	41.6495	38.5567
		13.52	41.6495	38.7629
		13.56	41.3402	38.5567
		13.6	41.6495	38.5567
		13.64	41.5464	38.7629
		13.68	41.5464	38.5567
		13.72	41.4433	38.6598
		13.76	41.4433	38.9691
		13.8	41.2371	38.7629
		13.84	41.3402	38.6598
		13.88	41.2371	38.6598
		13.92	41.5464	38.5567
		13.96	41.4433	38.7629
		14	41.2371	38.866
		14.04	41.134	39.0722
		14.08	41.0309	39.1753
		14.12	40.9278	39.1753
		14.16	41.3402	39.1753
		14.2	41.3402	38.9691
		14.24	41.3402	39.1753
		14.28	41.134	39.2784
		14.32	41.2371	39.2784
		14.36	41.2371	39.0722
		14.4	41.2371	39.0722
		14.44	40.8247	39.0722
		14.48	40.9278	39.0722
		14.52	41.3402	38.7629
		14.56	41.3402	38.7629
		14.6	41.4433	38.6598
		14.64	41.6495	38.5567
		14.68	41.5464	38.6598
		14.72	41.3402	38.5567
		14.76	41.5464	38.7629
		14.8	41.5464	38.5567
		14.84	41.4433	38.2474
		14.88	41.5464	38.1443
		14.92	41.0309	38.5567
		14.96	41.4433	38.2474
		15	41.2371	38.2474
		15.04	41.2371	38.2474
		15.08	41.134	38.3505
		15.12	41.134	38.3505
		15.16	41.3402	38.3505
		15.2	41.3402	38.4536
		15.24	41.3402	38.5567
		15.28	41.3402	38.6598
		15.32	41.2371	38.5567
		15.36	41.2371	38.7629
		15.4	41.2371	38.7629
		15.44	41.134	38.7629
		15.48	41.134	38.5567
		15.52	41.134	38.866
		15.56	41.3402	38.9691
		15.6	41.5464	38.866
		15.64	41.4433	38.866
		15.68	41.3402	38.866
		15.72	41.4433	38.7629
		15.76	41.4433	38.6598
		15.8	41.2371	38.6598
		15.84	41.5464	38.4536
		15.88	41.4433	38.5567
		15.92	41.4433	38.3505
		15.96	41.4433	38.3505
		16	41.2371	38.3505
		16.04	40.9278	38.3505
		16.08	41.134	38.1443
		16.12	41.0309	38.2474
		16.16	41.2371	38.2474
		16.2	41.134	38.2474
		16.24	41.134	38.3505
		16.28	41.2371	38.4536
		16.32	41.2371	38.4536
		16.36	41.134	38.3505
		16.4	40.8247	38.0412
		16.44	40.8247	38.1443
		16.48	40.9278	37.9381
		16.52	40.7216	37.9381
		16.56	40.2062	38.1443
		16.6	40.4124	37.8351
		16.64	40.1031	38.0412
		16.68	40	37.6289
		16.72	40.1031	37.6289
		16.76	40.3093	37.8351
		16.8	40.2062	38.0412
		16.84	40.1031	37.8351
		16.88	40	37.5258
		16.92	40	37.6289
		16.96	39.8969	37.5258
		17	39.6907	37.3196
		17.04	39.6907	37.4227
		17.08	39.5876	37.5258
		17.12	39.5876	37.5258
		17.16	39.5876	37.6289
		17.2	39.6907	37.6289
		17.24	39.7938	37.5258
		17.28	39.6907	37.5258
		17.32	39.7938	37.4227
		17.36	39.8969	37.3196
		17.4	40.2062	37.3196
		17.44	40.1031	37.5258
		17.48	40	37.4227
		17.52	40	37.5258
		17.56	40	37.2165
		17.6	40.2062	37.3196
		17.64	40.4124	37.3196
		17.68	40.2062	37.4227
		17.72	40.3093	37.5258
		17.76	40.3093	37.732
		17.8	40.2062	37.732
		17.84	40.4124	37.5258
		17.88	40.5155	37.732
		17.92	40.7216	37.6289
		17.96	40.7216	37.5258
		18	40.7216	37.5258
		18.04	40.7216	37.2165
		18.08	40.4124	36.9072
		18.12	40.9278	37.3196
		18.16	40.9278	37.4227
		18.2	41.3402	37.5258
		18.24	41.2371	37.6289
		18.28	41.4433	37.732
		18.32	41.2371	37.732
		18.36	41.5464	37.6289
		18.4	41.6495	37.6289
		18.44	41.7526	37.3196
		18.48	41.6495	37.8351
		18.52	41.6495	37.8351
		18.56	41.6495	37.8351
		18.6	41.7526	37.8351
		18.64	41.7526	37.8351
		18.68	41.7526	37.8351
		18.72	41.6495	37.8351
		18.76	41.6495	37.732
		18.8	41.5464	37.732
		18.84	41.5464	37.732
		18.88	41.6495	37.732
		18.92	41.7526	37.732
		18.96	41.6495	37.6289
		19	41.4433	37.3196
		19.04	41.5464	37.3196
		19.08	41.4433	37.2165
		19.12	41.3402	37.2165
		19.16	41.0309	37.1134
		19.2	41.3402	37.3196
		19.24	41.4433	37.0103
		19.28	41.5464	37.1134
		19.32	41.4433	37.1134
		19.36	41.5464	37.2165
		19.4	41.3402	37.2165
		19.44	41.6495	37.3196
		19.48	41.5464	37.3196
		19.52	41.5464	37.5258
		19.56	41.6495	37.5258
		19.6	41.5464	37.5258
		19.64	41.7526	37.3196
		19.68	41.5464	37.2165
		19.72	41.5464	37.4227
		19.76	41.4433	37.2165
		19.8	41.5464	37.2165
		19.84	41.4433	36.9072
		19.88	41.4433	37.0103
		19.92	41.2371	37.0103
		19.96	41.134	37.0103
		20	41.3402	37.2165
		20.04	41.134	37.1134
		20.08	41.2371	37.1134
		20.12	41.2371	37.3196
		20.16	41.134	37.6289
		20.2	41.3402	37.5258
		20.24	41.134	37.732
		20.28	41.0309	37.8351
		20.32	41.134	37.732
		20.36	41.2371	37.9381
		20.4	41.2371	37.732
		20.44	41.2371	37.9381
		20.48	41.2371	37.732
		20.52	41.2371	37.8351
		20.56	41.2371	38.0412
		20.6	40.9278	37.8351
		20.64	40.7216	37.732
		20.68	40.7216	37.8351
		20.72	40.8247	37.732
		20.76	40.7216	37.6289
		20.8	40.5155	37.3196
		20.84	40.4124	37.3196
		20.88	40.5155	37.3196
		20.92	40.5155	37.2165
		20.96	40.4124	37.4227
		21	40.6186	37.2165
		21.04	40.7216	37.0103
		21.08	40.6186	36.9072
		21.12	40.5155	36.9072
		21.16	40.4124	36.8041
		21.2	40.3093	36.8041
		21.24	40.2062	36.701
		21.28	40.4124	36.701
		21.32	40.2062	36.9072
		21.36	40.5155	36.5979
		21.4	40.5155	36.5979
		21.44	40.5155	36.4948
		21.48	40.5155	36.2887
		21.52	40.6186	36.3918
		21.56	40.3093	36.2887
		21.6	40.1031	36.2887
		21.64	40	36.3918
		21.68	40	36.1856
		21.72	40	36.3918
		21.76	39.8969	36.3918
		21.8	39.6907	36.5979
		21.84	39.8969	36.701
		21.88	39.7938	36.8041
		21.92	39.5876	36.701
		21.96	39.3814	36.701
		22	39.3814	36.701
		22.04	39.2784	36.8041
		22.08	39.1753	36.9072
		22.12	39.1753	36.9072
		22.16	39.2784	37.0103
		22.2	39.3814	37.1134
		22.24	39.3814	37.1134
		22.28	39.4845	37.2165
		22.32	39.5876	37.3196
		22.36	39.7938	37.4227
		22.4	39.7938	37.4227
		22.44	39.8969	37.5258
		22.48	40	37.5258
		22.52	40.2062	37.8351
		22.56	40	37.9381
		22.6	39.7938	37.9381
		22.64	39.7938	38.1443
		22.68	39.7938	38.2474
		22.72	39.8969	38.3505
		22.76	39.7938	38.2474
		22.8	39.8969	38.1443
		22.84	39.8969	38.0412
		22.88	39.8969	37.9381
		22.92	40	37.9381
		22.96	40	37.9381
		23	39.8969	37.8351
		23.04	39.8969	37.732
		23.08	39.8969	37.5258
		23.12	40.1031	37.4227
		23.16	40.1031	37.3196
		23.2	40.3093	37.2165
		23.24	40.2062	37.3196
		23.28	40.2062	37.2165
		23.32	39.7938	37.3196
		23.36	39.6907	37.5258
		23.4	39.8969	37.6289
		23.44	40	37.6289
		23.48	40.1031	37.5258
		23.52	40.3093	37.4227
		23.56	40.3093	37.2165
		23.6	40.3093	37.2165
		23.64	40.5155	37.3196
		23.68	40.6186	37.4227
		23.72	40.7216	37.6289
		23.76	40.7216	37.6289
		23.8	40.8247	37.5258
		23.84	40.7216	37.5258
		23.88	40.8247	37.8351
		23.92	40.8247	37.732
		23.96	40.8247	37.6289
		24	40.8247	37.732
		24.04	40.8247	37.6289
		24.08	40.7216	37.6289
		24.12	40.8247	37.4227
		24.16	40.8247	37.4227
		24.2	40.8247	37.5258
		24.24	40.9278	37.4227
		24.28	41.2371	37.5258
		24.32	41.2371	37.732
		24.36	40.8247	37.5258
		24.4	41.0309	37.6289
		24.44	40.8247	37.6289
		24.48	41.0309	37.6289
		24.52	41.134	37.4227
		24.56	41.0309	37.6289
		24.6	41.0309	37.6289
		24.64	40.8247	37.5258
		24.68	40.8247	37.5258
		24.72	40.9278	37.5258
		24.76	41.134	37.6289
		24.8	41.2371	37.8351
		24.84	41.0309	38.0412
		24.88	40.8247	38.1443
		24.92	40.7216	38.3505
		24.96	40.5155	38.5567
		25	40.5155	38.6598
		25.04	40.5155	38.866
		25.08	40.5155	38.866
		25.12	40.6186	38.7629
		25.16	40.9278	38.7629
		25.2	41.2371	38.866
		25.24	41.2371	38.9691
		25.28	41.0309	38.7629
		25.32	40.8247	38.9691
		25.36	40.7216	38.866
		25.4	40.8247	38.7629
		25.44	40.8247	38.7629
		25.48	40.7216	38.5567
		25.52	40.4124	38.6598
		25.56	40.4124	38.6598
		25.6	40.4124	38.7629
		25.64	40.4124	38.866
		25.68	40.4124	38.6598
		25.72	40.1031	38.9691
		25.76	40	39.1753
		25.8	40.2062	38.9691
		25.84	40.3093	39.3814
		25.88	40.3093	39.4845
		25.92	40.2062	39.4845
		25.96	40.2062	39.5876
		26	40.2062	39.4845
		26.04	40.1031	39.6907
		26.08	40.1031	39.8969
		26.12	39.7938	39.7938
		26.16	39.6907	40
		26.2	39.5876	39.5876
		26.24	39.2784	39.8969
		26.28	39.4845	39.7938
		26.32	39.5876	40
		26.36	39.3814	40.1031
		26.4	39.2784	40.2062
		26.44	39.5876	40.3093
		26.48	39.7938	40.3093
		26.52	39.7938	40.3093
		26.56	39.6907	40.5155
		26.6	39.8969	40.7216
		26.64	39.8969	40.6186
		26.68	39.8969	40.5155
		26.72	39.7938	40.6186
		26.76	39.8969	40.6186
		26.8	39.6907	40.6186
		26.84	39.7938	40.4124
		26.88	39.6907	40.5155
		26.92	39.7938	40.6186
		26.96	39.7938	40.4124
		27	39.8969	40.4124
		27.04	39.8969	40.4124
		27.08	40	40.5155
		27.12	40.1031	40.6186
		27.16	40	40.6186
		27.2	40	40.6186
		27.24	40.2062	40.7216
		27.28	40	40.6186
		27.32	39.8969	40.7216
		27.36	40	41.0309
		27.4	39.7938	40.9278
		27.44	39.7938	40.7216
		27.48	40	40.5155
		27.52	40	40.4124
		27.56	40.2062	40.5155
		27.6	40.2062	40.4124
		27.64	40.1031	40.2062
		27.68	40.3093	40.2062
		27.72	40.3093	40.2062
		27.76	40.3093	40.3093
		27.8	40.2062	40.2062
		27.84	39.7938	40.1031
		27.88	40.1031	40
		27.92	40.1031	40
		27.96	40	40.3093
		28	40.2062	40.3093
[truncated: 66 more columns]

## Sheet: Figure 3b
in green what is plotted
Figure 3b
Turnover number of reaction catalyzed by each enzyme extracted from literature
		Aldolase	Glucose Oxidase	Acetylcholinesterase	Urease
	Turnover Number of Reaction, kcat (s-1)	13.22	920	10833	23400

## Sheet: Figure 3a
in green what is plotted
Figure 3a
Enzyme attached on capsules in 1 ml solution after functionalization process
		Aldolase Motors	Glucose Oxidase Motors	Acetylcholinesterase Motors	Urease Motors
	Number of enzymes attached	5998720576994563	5.50005e+14	2.18111e+14	1.58046e+14

## Sheet: Figure 3c
in green what is plotted
Figure 3c
Conformational change (in Å) of bottleneck (BN) from open to closed conformation (BNopen-BNclosed) of each enzyme
		Aldolase	Glucose Oxidase	Acetylcholinesterase	Urease
	BNopen-BNclosed (Å)	0.2	0.1	0.4	0.9
	Inset Figure 3c
	BN radius of each enzyme in closed conformation
		Aldolase	Glucose Oxidase	Acetylcholinesterase	Urease
	Closed BN radius (Å)	2	1.3	1.2	0.7

## Sheet: Figure 3d
in green what is plotted
			P=Particle
Figure 3d	Motor speed and Enzyme turnover number
			Speed squared																						Speed (µm s-1)
	Condition - Enzymatic Motor		P1	P2	P3	P4	P5	P6	P7	P8	P9	P10	P11	P12	P13	P14	P15	P16	P17	P18	P19	P20		Mean	Square Root of Mean		SEM	SEM Propagation
	0.02 mM FBP - ALS-HSMM		-0.12725	-0.10937	0.1262	-0.03224	-0.13835	-0.11048	0.08751	-0.05539	-0.12143	0.08942	-0.02019	-0.04146	-0.15588	0.14449	-0.11389	0.07353	0.10429	0.12235	-0.0038	-0.1469		-0.021442	#NUM!		0.0237231	#NUM!
	334 mM GLC - GOx-HSMM		0.06527	-0.08898	0.03872	0.0252	-0.02348	-0.15605	-0.041	-0.06431	0.06941	0.00692	0.02592	-0.07176	0.34251	0.01227	0.03726	-0.06837	-0.01573	-0.05705	0.0255	0.16401		0.011313	0.106363		0.0233811	0.109912
	0.1 mM ACh - AChE-HSMM		0.1039	0.07644	0.28176	0.58349	0.04829	0.2719	0.12773	0.27633	-0.01152	0.15354	0.0912	-0.04284	0.0499	0.15128	0.14572	0.26696	0.32888	0.10521	0.19267	0.4509		0.182587	0.427302		0.0344148	0.0402699
	100 mM urea - UR-HSMM		3.88876	4.78493	11.9497	16.2491	-0.92988	6.023	2.01583	-6.88086	5.62416	3.95238	3.01826	2.37532	2.86755	4.79816	1.82176	4.42554	7.6799	7.89329	2.88064	1.26622		4.28519	2.07007		1.04312	0.251954
	ALS Corrected
	Since some v^2 means result negative (~-0.0) due to aproximations to the fitting where the parameter is 0, few of the most negative data points were excluded to be able to do the square root of v^2 and obtain physically possible speeds (not complex), basically to show that there is no speed, v = ~0.0 μm s-1. The error was recomputed to account for this extra uncertainty and the final sample size.
	0.02 mM FBP - ALS-HSMM corr			-0.10937	0.1262	-0.03224		-0.11048	0.08751	-0.05539		0.08942	-0.02019	-0.04146		0.14449	-0.11389	0.07353	0.10429	0.12235	-0.0038	-0.1469		0.00712938	0.0844356		0.0222009	0.131466
	Inset Figure 3d
	Condition - Enzymatic Motor	Turnover Number (s-1)	Square Root of Mean	SEM Propagation
	0.02 mM FBP - ALS-HSMM	13.22	0.0844356	0.131466
	334 mM GLC - GOx-HSMM	920	0.106363	0.109912
	0.1 mM ACh - AChE-HSMM	10833	0.427302	0.0402699
	100 mM urea - UR-HSMM	23400	2.07007	0.251954

## Sheet: Figure 5d
in green what is plotted
				Position (X, Y)
Figure 5d				500 mM urea +
Tracking Trajectory UR-HSMM + urea/AHA
				0 mM AHA			0.15 mM AHA			3.1 mM AHA			50 mM AHA
		Time (s)		X (μm)	Y (μm)		X (μm)	Y (μm)		X (μm)	Y (μm)		X (μm)	Y (μm)
		0.04		37.732	17.732		52.5773	21.3402		25.3608	24.2268		21.9588	24.8454
		0.08		37.6289	17.732		52.7835	21.4433		25.2577	24.1237		21.9588	24.8454
		0.12		37.732	17.5258		52.8866	21.3402		25.4639	24.0206		22.0619	24.8454
		0.16		37.6289	17.6289		52.8866	21.3402		25.6701	24.0206		22.0619	25.3608
		0.2		37.6289	17.4227		53.0928	21.3402		25.6701	24.0206		22.0619	25.1546
		0.24		37.5258	17.4227		53.0928	21.2371		25.6701	24.2268		21.9588	25.1546
		0.28		37.4227	17.3196		53.0928	21.2371		25.6701	24.1237		21.7526	25.2577
		0.32		37.3196	17.4227		53.299	21.4433		25.8763	24.0206		21.5464	25.2577
		0.36		37.1134	17.4227		53.299	21.6495		25.8763	24.0206		21.4433	25.4639
		0.4		36.9072	17.6289		53.299	21.6495		25.8763	23.8144		21.5464	25.4639
		0.44		36.8041	17.732		53.5052	21.7526		25.8763	23.9175		21.4433	25.3608
		0.48		36.701	17.732		53.5052	21.5464		25.8763	23.9175		21.5464	25.3608
		0.52		36.5979	17.4227		53.5052	21.6495		25.9794	23.9175		21.5464	25.4639
		0.56		36.5979	17.5258		53.6082	21.3402		26.0825	24.0206		21.7526	25.4639
		0.6		36.5979	17.3196		53.4021	21.2371		25.9794	24.1237		21.9588	25.3608
		0.64		36.0825	17.5258		53.6082	21.3402		25.7732	24.3299		22.0619	25.567
		0.68		35.9794	17.5258		53.7113	21.3402		25.6701	24.433		22.268	25.6701
		0.72		35.9794	17.6289		53.9175	21.2371		25.7732	24.433		22.0619	25.567
		0.76		35.7732	17.8351		54.0206	21.0309		25.9794	24.433		21.9588	25.4639
		0.8		35.567	17.8351		53.8144	20.9278		25.9794	24.5361		21.9588	25.4639
		0.84		35.3608	17.9381		53.7113	20.9278		26.1856	24.5361		22.0619	25.2577
		0.88		34.9485	18.0412		54.0206	20.9278		26.1856	24.3299		21.8557	25.2577
		0.92		34.6392	17.9381		54.0206	20.8247		25.8763	24.1237		21.6495	25.3608
		0.96		34.6392	17.8351		54.2268	20.6186		25.8763	24.0206		21.5464	25.3608
		1		34.8454	17.9381		54.433	20.4124		25.7732	23.9175		21.6495	25.4639
		1.04		34.7423	17.8351		54.3299	20.1031		25.7732	23.9175		21.6495	25.4639
		1.08		34.433	17.732		54.3299	19.7938		25.7732	23.9175		21.6495	25.4639
		1.12		34.5361	17.732		54.433	19.6907		25.7732	24.0206		21.5464	25.4639
		1.16		34.3299	17.732		54.5361	19.6907		25.7732	24.0206		21.5464	25.4639
		1.2		34.0206	17.6289		54.7423	19.7938		25.7732	24.0206		21.5464	25.567
		1.24		34.2268	17.6289		54.7423	20.1031		25.6701	24.0206		21.4433	25.567
		1.28		34.1237	17.8351		54.6392	20		25.6701	24.0206		21.4433	25.567
		1.32		34.0206	17.8351		54.8454	19.6907		25.6701	24.0206		21.4433	25.567
		1.36		34.0206	17.8351		54.9485	19.5876		25.6701	24.1237		21.4433	25.567
		1.4		33.9175	17.8351		55.0515	19.5876		25.6701	24.1237		21.4433	25.567
		1.44		33.8144	17.8351		55.0515	19.5876		25.6701	24.1237		21.3402	25.567
		1.48		33.7113	17.8351		55.1546	19.5876		25.6701	24.0206		21.3402	25.567
		1.52		33.7113	17.8351		55.0515	19.3814		25.6701	24.0206		21.3402	25.567
		1.56		33.6082	17.8351		55.0515	19.1753		25.6701	23.9175		21.2371	25.567
		1.6		33.299	17.9381		55.0515	18.9691		25.6701	23.9175		21.2371	25.567
		1.64		33.5052	17.9381		54.9485	18.7629		25.6701	24.0206		21.2371	25.6701
		1.68		33.7113	18.0412		54.9485	19.1753		25.567	23.9175		21.2371	25.6701
		1.72		33.7113	18.0412		54.8454	19.0722		25.6701	23.9175		21.2371	25.6701
		1.76		33.6082	17.9381		54.7423	19.3814		25.7732	23.8144		21.134	25.6701
		1.8		33.5052	18.0412		55.0515	19.1753		25.6701	23.9175		21.134	25.6701
		1.84		33.5052	18.0412		55.0515	19.1753		25.4639	24.0206		21.134	25.567
		1.88		33.4021	18.4536		55.1546	19.4845		25.4639	23.8144		21.3402	25.567
		1.92		33.5052	18.3505		55.0515	19.7938		25.2577	23.9175		21.2371	25.6701
		1.96		33.7113	18.3505		54.8454	19.7938		25.0515	23.8144		21.0309	25.567
		2		33.4021	18.3505		54.8454	19.7938		24.8454	23.7113		21.134	25.7732
		2.04		33.1959	18.2474		55.0515	19.7938		24.8454	23.5052		21.2371	25.6701
		2.08		32.9897	18.4536		54.8454	19.4845		24.8454	23.7113		21.2371	25.7732
		2.12		32.9897	18.5567		55.0515	19.4845		24.6392	23.299		21.134	25.8763
		2.16		32.9897	18.5567		55.1546	19.6907		24.5361	23.1959		21.0309	25.6701
		2.2		32.9897	18.6598		55.2577	19.3814		24.433	23.0928		21.134	25.4639
		2.24		32.9897	18.6598		55.4639	19.5876		24.2268	23.299		21.2371	25.2577
		2.28		32.9897	18.7629		55.4639	19.7938		24.6392	23.5052		21.0309	25.4639
		2.32		32.9897	18.866		55.3608	19.7938		24.8454	23.5052		21.0309	25.567
		2.36		32.8866	18.9691		55.2577	19.8969		24.9485	23.6082		21.2371	25.4639
		2.4		32.8866	18.9691		55.1546	19.5876		24.8454	23.5052		21.134	25.6701
		2.44		32.8866	18.9691		55.2577	19.7938		24.7423	23.6082		21.0309	25.7732
		2.48		32.7835	19.1753		55.567	19.5876		24.6392	23.5052		21.0309	25.6701
		2.52		33.0928	19.3814		55.4639	19.6907		24.8454	23.299		21.134	25.7732
		2.56		33.0928	19.2784		55.2577	19.7938		24.5361	23.1959		20.9278	25.8763
		2.6		33.1959	19.1753		55.1546	19.7938		24.3299	23.1959		20.9278	25.8763
		2.64		33.0928	19.3814		55.1546	19.6907		24.3299	23.1959		20.9278	25.7732
		2.68		32.7835	19.5876		55.0515	19.6907		24.2268	23.1959		21.134	25.567
		2.72		32.8866	19.5876		55.1546	19.5876		24.2268	23.0928		21.3402	25.0515
		2.76		33.0928	19.4845		55.1546	19.7938		24.0206	22.9897		21.3402	25.1546
		2.8		32.8866	19.4845		55.2577	19.5876		24.0206	22.9897		21.2371	25.2577
		2.84		32.6804	19.3814		55.2577	19.5876		24.0206	22.9897		21.2371	25.3608
		2.88		32.6804	19.4845		55.3608	19.4845		23.8144	22.9897		21.3402	25.4639
		2.92		32.7835	19.3814		55.1546	19.3814		23.9175	23.0928		21.2371	25.567
		2.96		32.6804	19.8969		55.2577	19.3814		24.0206	22.9897		21.3402	25.4639
		3		32.7835	20.2062		55.2577	19.2784		24.1237	22.9897		21.2371	25.2577
		3.04		32.8866	20.2062		55.0515	19.3814		24.1237	22.8866		21.2371	25.2577
		3.08		32.7835	20.3093		55.0515	19.3814		24.1237	23.0928		20.8247	25.1546
		3.12		32.8866	20.2062		55.1546	19.2784		24.2268	23.0928		20.7216	25.0515
		3.16		32.6804	20.3093		55.0515	19.3814		24.433	22.9897		20.6186	25.2577
		3.2		32.7835	20.3093		55.0515	19.2784		24.433	23.0928		20.7216	25.0515
		3.24		32.8866	20.3093		55.0515	19.3814		24.3299	23.1959		20.4124	25.3608
		3.28		32.8866	20.5155		55.2577	19.3814		24.433	23.299		20.3093	24.9485
		3.32		32.8866	20.6186		55.0515	19.4845		24.2268	23.4021		20.4124	25.0515
		3.36		32.7835	20.5155		54.9485	19.4845		24.2268	23.4021		20.3093	24.9485
		3.4		32.8866	20.4124		54.8454	19.2784		24.0206	23.299		20.2062	25.0515
		3.44		32.8866	20.2062		54.7423	19.2784		24.1237	23.6082		20.2062	25.0515
		3.48		32.7835	20.2062		54.6392	19.2784		24.2268	23.6082		20.2062	24.9485
		3.52		32.6804	20		54.7423	19.1753		24.3299	23.6082		20.3093	24.9485
		3.56		32.7835	20.3093		54.8454	19.2784		24.433	23.6082		20.4124	24.9485
		3.6		32.8866	20.6186		54.7423	19.3814		24.5361	23.5052		20.2062	25.0515
		3.64		32.8866	20.6186		54.8454	19.6907		24.6392	23.5052		20.3093	24.8454
		3.68		32.6804	20.7216		54.7423	19.6907		24.7423	23.5052		20.4124	24.9485
		3.72		32.5773	20.8247		54.8454	19.5876		24.8454	23.5052		20.6186	24.7423
		3.76		32.4742	21.0309		54.8454	19.5876		24.8454	23.5052		20.7216	24.8454
		3.8		32.1649	21.4433		54.8454	19.4845		24.8454	23.5052		20.4124	24.5361
		3.84		32.268	21.3402		54.7423	19.2784		24.7423	23.5052		20.3093	24.6392
		3.88		32.1649	21.4433		54.6392	19.1753		24.7423	23.5052		20.3093	24.6392
		3.92		32.1649	21.6495		54.6392	19.0722		24.8454	23.5052		20.2062	24.3299
		3.96		32.0619	21.5464		54.3299	19.0722		24.7423	23.6082		20.1031	24.1237
		4		31.9588	21.4433		54.2268	18.9691		24.8454	23.6082		20.2062	24.0206
		4.04		31.9588	21.8557		54.0206	18.866		24.9485	23.4021		20.3093	24.1237
		4.08		31.8557	21.6495		54.1237	18.866		25.1546	23.7113		20.1031	24.3299
		4.12		31.6495	21.6495		54.2268	18.866		25.1546	23.9175		19.7938	24.3299
		4.16		31.4433	21.4433		54.2268	19.0722		25.1546	24.1237		19.7938	24.1237
		4.2		31.5464	21.5464		54.1237	19.0722		25.2577	24.3299		19.8969	24.0206
		4.24		31.4433	21.6495		53.9175	18.9691		25.2577	24.3299		19.8969	24.1237
		4.28		31.3402	21.7526		53.6082	18.866		25.2577	24.3299		19.7938	24.2268
		4.32		31.4433	21.9588		53.9175	18.866		25.2577	24.2268		19.7938	24.3299
		4.36		31.2371	21.8557		53.8144	18.866		25.2577	24.3299		19.7938	24.2268
		4.4		31.134	22.1649		53.6082	18.866		25.3608	24.2268		19.7938	24.2268
		4.44		30.9278	22.3711		53.9175	18.9691		25.0515	24.3299		19.5876	24.1237
		4.48		30.8247	22.1649		53.8144	19.2784		25.1546	24.2268		19.6907	24.0206
		4.52		30.6186	22.1649		53.7113	19.0722		25.1546	24.1237		19.3814	24.2268
		4.56		30.7216	22.4742		53.5052	19.2784		25.1546	24.1237		19.3814	24.1237
		4.6		30.7216	22.7835		53.4021	19.2784		25.2577	24.0206		19.0722	24.0206
		4.64		30.7216	22.8866		53.5052	19.2784		25.2577	24.1237		19.0722	23.8144
		4.68		30.4124	23.1959		53.5052	19.0722		25.4639	24.1237		18.866	23.9175
		4.72		30.4124	23.1959		53.6082	19.0722		25.3608	23.9175		18.866	23.7113
		4.76		30.3093	23.1959		53.8144	19.1753		25.2577	23.6082		18.7629	23.7113
		4.8		30.3093	23.299		53.5052	19.2784		25.2577	23.7113		18.9691	23.7113
		4.84		30.2062	23.4021		53.5052	19.1753		25.2577	23.7113		18.9691	23.6082
		4.88		30.1031	23.5052		53.4021	19.1753		25.3608	23.6082		19.1753	23.7113
		4.92		30	23.6082		53.1959	19.0722		25.4639	23.6082		19.2784	23.6082
		4.96		29.8969	23.7113		53.1959	18.866		25.6701	23.5052		19.1753	23.6082
		5		29.8969	23.7113		52.9897	18.9691		25.567	23.5052		18.9691	23.5052
		5.04		29.7938	23.8144		53.0928	18.6598		25.6701	23.5052		18.7629	23.5052
		5.08		30.1031	23.9175		53.299	18.5567		25.7732	23.7113		18.866	23.1959
		5.12		30	24.1237		53.1959	18.5567		25.2577	23.4021		18.9691	23.299
		5.16		30	24.1237		53.1959	18.4536		25.2577	23.4021		18.866	23.1959
		5.2		29.8969	24.3299		53.0928	18.3505		25.2577	23.299		18.9691	23.299
		5.24		29.7938	24.2268		53.0928	18.4536		25.2577	23.299		19.1753	23.0928
		5.28		29.8969	24.1237		53.0928	18.3505		25.3608	23.5052		19.1753	22.8866
		5.32		29.7938	24.1237		52.8866	18.3505		25.4639	23.4021		19.1753	23.0928
		5.36		29.7938	24.0206		52.6804	18.5567		25.4639	23.4021		19.1753	23.0928
		5.4		29.6907	23.8144		52.4742	18.3505		25.567	23.299		19.1753	23.0928
		5.44		29.6907	23.7113		52.5773	18.1443		25.567	23.0928		19.0722	22.9897
		5.48		29.6907	24.0206		52.5773	18.0412		25.567	22.9897		19.0722	22.9897
		5.52		29.5876	24.0206		52.5773	17.732		25.3608	23.1959		19.2784	22.9897
		5.56		29.4845	24.0206		52.4742	17.8351		25.3608	23.4021		19.2784	22.8866
		5.6		29.3814	24.1237		52.268	17.732		25.3608	23.4021		19.0722	23.1959
		5.64		29.2784	24.1237		52.3711	17.5258		25.6701	23.5052		18.9691	23.299
		5.68		29.1753	24.1237		52.5773	17.5258		25.3608	23.6082		19.0722	23.0928
		5.72		29.0722	24.3299		52.4742	17.732		25.0515	23.7113		19.0722	22.9897
		5.76		28.7629	24.433		52.268	17.6289		25.0515	23.6082		19.0722	23.299
		5.8		28.6598	24.433		52.268	17.732		25.1546	23.5052		19.1753	23.5052
		5.84		28.5567	24.5361		52.3711	17.1134		25.1546	23.5052		19.0722	23.5052
		5.88		28.4536	24.5361		52.268	17.3196		25.2577	23.4021		18.9691	23.4021
		5.92		28.4536	24.5361		52.3711	17.2165		25.567	23.4021		18.7629	23.1959
		5.96		28.3505	24.6392		52.268	17.5258		25.567	23.5052		18.9691	22.9897
		6		28.2474	24.6392		52.268	17.3196		25.2577	23.299		19.0722	23.0928
		6.04		28.2474	24.6392		52.1649	17.2165		25.2577	23.0928		18.9691	23.1959
		6.08		28.0412	24.6392		51.9588	17.1134		24.9485	22.9897		19.0722	23.299
		6.12		27.9381	24.6392		51.7526	17.0103		25.3608	23.0928		19.0722	23.1959
		6.16		27.9381	24.6392		51.7526	16.9072		25.3608	23.1959		19.3814	23.1959
		6.2		28.1443	24.6392		51.6495	16.701		25.4639	23.1959		19.3814	23.299
		6.24		27.9381	24.8454		51.4433	16.4948		25.4639	23.299		19.3814	23.0928
		6.28		27.9381	24.9485		51.6495	16.4948		25.3608	23.1959		19.3814	23.0928
		6.32		27.732	24.9485		51.5464	16.4948		25.3608	23.1959		19.3814	22.9897
		6.36		27.6289	25.2577		51.3402	16.4948		25.3608	23.299		19.3814	22.9897
		6.4		27.5258	25.3608		51.2371	16.3918		25.567	23.299		19.4845	23.1959
		6.44		27.3196	25.4639		51.0309	16.3918		25.6701	23.299		19.3814	23.299
		6.48		27.3196	25.4639		50.9278	16.3918		25.6701	23.4021		19.4845	23.1959
		6.52		27.2165	25.3608		50.5155	16.4948		25.567	23.4021		19.4845	23.4021
		6.56		27.0103	25.2577		50.3093	16.4948		25.567	23.5052		19.5876	23.4021
		6.6		26.8041	25.3608		50.2062	16.4948		25.4639	23.299		19.8969	23.299
		6.64		26.4948	25.3608		50.4124	16.4948		25.4639	23.5052		20	23.299
		6.68		26.2887	25.3608		50.2062	16.5979		25.3608	23.5052		20	23.299
		6.72		25.9794	25.3608		50.4124	16.4948		25.3608	23.4021		20.1031	23.299
		6.76		25.9794	25.3608		50.2062	16.701		25.3608	23.5052		20.1031	23.299
		6.8		26.0825	25.3608		50.1031	16.701		25.3608	23.4021		20.2062	23.1959
		6.84		26.0825	25.4639		50	16.701		25.2577	23.299		20.2062	23.1959
		6.88		26.1856	25.4639		50	16.701		25.4639	23.1959		20.3093	23.1959
		6.92		26.1856	25.4639		49.8969	16.701		25.567	23.0928		20.3093	23.0928
		6.96		26.1856	25.4639		50	16.5979		25.4639	23.0928		20.4124	23.0928
		7		26.0825	25.4639		50	16.8041		25.567	23.0928		20.5155	22.9897
		7.04		25.8763	25.6701		49.8969	16.5979		25.567	23.4021		20.2062	22.9897
		7.08		25.6701	25.567		49.8969	16.3918		25.4639	23.5052		20.4124	22.9897
		7.12		25.7732	25.4639		49.8969	16.5979		25.4639	23.4021		20.3093	22.8866
		7.16		25.567	25.4639		50.2062	16.701		25.567	23.6082		20.4124	23.0928
		7.2		25.4639	25.4639		50.1031	16.5979		25.4639	23.299		20.3093	22.9897
		7.24		25.6701	25.6701		49.8969	16.4948		25.4639	23.1959		20.5155	22.9897
		7.28		25.6701	25.7732		49.7938	16.3918		25.567	23.299		20.7216	22.7835
		7.32		25.6701	25.6701		49.7938	16.3918		25.567	23.0928		20.5155	22.8866
		7.36		25.7732	25.7732		50	16.1856		25.567	23.1959		20.5155	23.0928
		7.4		25.7732	25.6701		49.8969	15.9794		25.6701	23.299		20.5155	23.0928
		7.44		25.7732	25.6701		49.8969	15.7732		25.7732	23.1959		20.5155	23.1959
		7.48		25.7732	25.7732		49.7938	15.6701		25.9794	23.1959		20.6186	23.0928
		7.52		25.9794	25.567		49.6907	15.4639		25.6701	23.299		20.6186	23.1959
		7.56		25.7732	25.6701		49.6907	15.2577		25.7732	23.1959		20.6186	23.0928
		7.6		25.6701	25.567		49.5876	15.0515		25.8763	23.4021		20.6186	23.299
		7.64		25.7732	25.4639		49.4845	14.9485		25.7732	23.5052		20.6186	23.1959
		7.68		25.567	25.2577		49.3814	14.9485		25.6701	23.4021		20.9278	23.0928
		7.72		25.567	25.3608		49.4845	14.8454		25.567	23.4021		20.8247	23.1959
		7.76		25.4639	25.6701		49.2784	14.9485		25.3608	23.4021		20.8247	23.5052
		7.8		25.4639	25.6701		49.1753	14.7423		25.1546	23.5052		20.6186	23.4021
		7.84		25.4639	25.567		49.2784	14.5361		25.2577	23.6082		20.7216	23.6082
		7.88		25.2577	25.567		49.2784	14.3299		24.9485	23.4021		20.5155	23.7113
		7.92		25.3608	25.7732		49.3814	14.1237		24.8454	23.5052		20.7216	23.7113
		7.96		25.3608	25.7732		49.4845	13.9175		24.8454	23.299		20.6186	23.8144
		8		25.4639	25.8763		49.1753	13.9175		24.7423	23.4021		20.3093	23.5052
		8.04		25.2577	25.567		49.1753	13.9175		24.7423	23.5052		20.5155	23.299
		8.08		25.0515	25.4639		48.9691	13.7113		24.6392	23.7113		20.3093	23.1959
		8.12		24.9485	25.3608		49.1753	13.4021		24.7423	23.6082		20.2062	23.299
		8.16		24.8454	25.3608		48.866	13.299		24.6392	23.5052		19.8969	23.6082
		8.2		24.8454	25.3608		48.6598	13.0928		24.5361	23.4021		20	23.6082
		8.24		24.8454	25.567		48.7629	12.9897		24.5361	23.7113		20	23.5052
		8.28		24.6392	25.4639		48.6598	12.8866		24.6392	23.5052		20	23.5052
		8.32		24.433	25.567		48.5567	12.8866		24.2268	23.4021		20.3093	23.4021
		8.36		24.6392	25.567		48.5567	12.8866		24.2268	23.299		20.5155	23.299
		8.4		24.6392	25.6701		48.866	12.8866		24.3299	23.4021		20.5155	23.299
		8.44		24.6392	25.4639		48.866	12.9897		24.433	23.5052		20.5155	23.1959
		8.48		24.6392	25.567		48.7629	12.7835		24.3299	23.8144		20.7216	23.0928
		8.52		24.6392	25.7732		48.4536	12.5773		24.3299	23.8144		20.6186	23.0928
		8.56		24.5361	25.8763		48.0412	12.5773		24.433	23.8144		20.4124	23.0928
		8.6		24.5361	25.8763		47.9381	12.4742		24.2268	23.7113		20.5155	23.1959
		8.64		24.433	25.9794		48.0412	12.7835		24.1237	23.7113		20.5155	23.299
		8.68		24.433	26.0825		48.1443	12.6804		23.9175	23.9175		20.5155	23.1959
		8.72		24.3299	26.0825		48.4536	12.3711		23.8144	23.8144		20.5155	23.0928
		8.76		24.3299	26.1856		48.4536	12.4742		23.8144	23.8144		20.6186	23.1959
		8.8		24.2268	26.1856		48.4536	12.4742		24.0206	23.8144		20.9278	23.299
		8.84		24.2268	26.2887		48.5567	12.1649		23.8144	24.0206		20.9278	23.299
		8.88		24.1237	26.3918		48.4536	12.3711		23.8144	24.0206		20.8247	23.0928
		8.92		24.1237	26.3918		48.6598	12.268		23.6082	24.0206		20.8247	23.1959
		8.96		24.0206	26.4948		48.5567	12.4742		23.8144	23.9175		20.9278	23.0928
		9		23.8144	26.3918		48.5567	12.4742		23.9175	23.9175		21.0309	23.0928
		9.04		23.6082	26.1856		48.4536	12.4742		23.7113	24.1237		20.8247	23.299
		9.08		23.6082	26.0825		48.3505	12.6804		23.5052	24.0206		20.7216	23.4021
		9.12		23.4021	26.1856		48.3505	12.8866		23.1959	24.2268		20.8247	23.4021
		9.16		23.1959	26.0825		48.3505	12.8866		23.5052	24.1237		20.7216	23.7113
		9.2		23.0928	26.0825		48.4536	12.8866		23.9175	24.1237		20.7216	23.9175
		9.24		23.1959	26.0825		48.3505	12.7835		23.9175	24.0206		20.7216	23.9175
		9.28		23.0928	25.9794		48.3505	12.4742		23.8144	23.9175		20.8247	23.9175
		9.32		22.9897	26.2887		48.4536	12.4742		23.8144	24.1237		20.9278	23.9175
		9.36		22.7835	26.3918		48.4536	12.5773		23.8144	23.9175		21.0309	23.9175
		9.4		22.7835	26.3918		48.4536	12.4742		23.6082	23.9175		21.0309	23.7113
		9.44		22.7835	26.0825		48.5567	12.4742		23.6082	24.0206		21.134	23.7113
		9.48		22.8866	26.1856		48.6598	12.4742		23.6082	24.1237		21.3402	23.6082
		9.52		22.7835	26.0825		48.7629	12.5773		23.6082	24.2268		21.2371	23.4021
		9.56		22.7835	26.0825		48.7629	12.6804		23.6082	24.3299		21.134	23.6082
		9.6		22.9897	25.9794		48.866	12.6804		23.7113	24.433		21.3402	23.6082
		9.64		23.0928	25.9794		48.866	12.6804		23.9175	24.5361		21.4433	23.8144
		9.68		23.4021	26.0825		48.9691	12.7835		23.8144	24.6392		21.5464	23.9175
		9.72		23.5052	25.9794		48.9691	12.6804		23.6082	24.7423		21.7526	23.6082
		9.76		23.6082	26.2887		49.1753	12.5773		23.6082	24.5361		21.7526	23.6082
		9.8		23.7113	26.5979		48.9691	12.6804		23.299	24.7423		21.6495	23.6082
		9.84		23.8144	26.9072		48.866	12.6804		22.9897	25.0515		21.5464	23.6082
		9.88		23.8144	27.1134		48.866	12.6804		22.9897	25.1546		21.5464	23.4021
		9.92		23.8144	27.1134		49.1753	12.6804		22.9897	25.1546		21.6495	23.0928
		9.96		23.9175	27.2165		49.1753	12.5773		23.1959	25.3608		21.9588	23.4021
		10		23.7113	27.4227		49.1753	12.5773		23.1959	25.3608		22.0619	23.4021
		10.04		24.1237	27.5258		49.0722	12.3711		23.1959	25.4639		22.268	23.4021
		10.08		24.1237	27.732		48.9691	12.4742		23.299	25.4639		22.3711	23.5052
		10.12		24.2268	27.8351		48.9691	12.3711		23.0928	25.4639		22.3711	23.5052
		10.16		24.3299	28.2474		48.9691	12.6804		22.7835	25.567		22.1649	23.4021
		10.2		24.1237	28.5567		48.9691	12.6804		22.8866	25.567		22.1649	23.5052
		10.24		24.1237	28.4536		49.1753	12.6804		22.9897	25.567		22.3711	23.6082
		10.28		24.433	28.6598		49.1753	12.6804		23.0928	25.7732		22.3711	23.5052
		10.32		24.3299	28.6598		49.1753	12.7835		23.1959	25.7732		22.4742	23.4021
		10.36		24.433	28.6598		49.1753	12.6804		23.5052	25.9794		22.4742	23.1959
		10.4		24.433	28.866		49.2784	12.5773		23.6082	25.8763		22.3711	23.299
		10.44		24.433	28.7629		49.1753	12.6804		23.4021	25.8763		22.4742	23.299
		10.48		25.0515	28.5567		49.1753	12.7835		23.299	25.9794		22.5773	23.5052
		10.52		25.2577	28.3505		49.1753	12.8866		23.5052	25.9794		22.4742	23.5052
		10.56		24.9485	28.4536		49.4845	13.0928		23.4021	25.9794		22.5773	23.4021
		10.6		24.9485	28.3505		49.5876	13.0928		23.1959	25.9794		22.5773	23.4021
		10.64		24.9485	28.5567		49.4845	13.299		23.0928	25.8763		22.5773	23.299
		10.68		25.2577	28.7629		49.4845	13.4021		23.1959	25.7732		22.6804	23.0928
		10.72		25.2577	28.7629		49.6907	13.4021		23.4021	25.6701		22.5773	23.0928
		10.76		25.3608	28.866		49.6907	13.299		23.5052	25.6701		22.4742	23.1959
		10.8		25.4639	29.0722		49.6907	13.4021		23.4021	25.7732		22.3711	23.4021
		10.84		25.4639	29.1753		49.7938	13.6082		23.0928	26.0825		22.3711	23.4021
		10.88		25.3608	29.2784		49.7938	13.7113		23.0928	26.1856		22.3711	23.299
		10.92		25.1546	29.2784		49.7938	13.7113		23.299	26.1856		22.5773	23.299
		10.96		25.1546	29.2784		50	13.8144		23.299	26.5979		22.7835	23.5052
		11		25.0515	29.4845		50.2062	13.8144		23.5052	26.8041		22.7835	23.4021
		11.04		25.1546	29.6907		50.2062	13.9175		23.4021	26.8041		22.6804	23.5052
		11.08		25.2577	29.5876		50.3093	13.9175		23.299	26.9072		22.8866	23.7113
		11.12		25.3608	29.6907		50.2062	13.9175		23.1959	27.1134		22.8866	23.7113
		11.16		25.567	29.6907		50.5155	13.8144		23.299	27.1134		22.6804	23.6082
		11.2		25.567	29.7938		50.5155	14.1237		23.299	27.2165		22.6804	23.7113
		11.24		25.567	30		50.6186	14.3299		23.299	27.3196		22.3711	23.8144
		11.28		25.567	30.1031		50.6186	14.2268		23.299	27.1134		22.5773	23.9175
		11.32		25.567	30.3093		50.7216	14.5361		23.4021	27.1134		22.3711	23.8144
		11.36		25.567	30.4124		50.4124	14.8454		23.299	27.2165		22.1649	23.7113
		11.4		25.7732	30.5155		50.4124	14.7423		23.4021	27.2165		22.268	23.7113
		11.44		26.0825	30.7216		50.4124	15.0515		23.4021	27.2165		22.268	23.8144
		11.48		26.0825	30.9278		50.4124	14.8454		23.6082	27.0103		22.3711	23.8144
		11.52		26.2887	30.8247		50.3093	14.9485		23.299	27.1134		22.268	23.7113
		11.56		26.0825	30.7216		50.3093	15.0515		23.299	27.0103		22.4742	23.7113
		11.6		26.1856	30.7216		50.3093	15.0515		23.299	27.0103		22.3711	23.7113
		11.64		26.0825	30.6186		50.4124	15.0515		23.1959	26.9072		22.4742	23.6082
		11.68		26.4948	30.7216		50.5155	15.0515		23.1959	26.9072		22.4742	23.7113
		11.72		26.4948	30.7216		50.5155	15.0515		23.1959	26.8041		22.5773	23.6082
		11.76		26.3918	30.7216		50.3093	15.1546		23.0928	26.701		22.6804	23.7113
		11.8		26.1856	30.8247		50.4124	15.2577		22.9897	26.701		22.6804	23.7113
		11.84		26.2887	30.9278		50.4124	15.4639		23.0928	26.8041		22.7835	23.9175
		11.88		26.3918	30.9278		50.4124	15.567		23.1959	27.0103		22.7835	23.7113
		11.92		26.4948	30.9278		50.3093	15.567		23.1959	27.2165		22.7835	23.8144
		11.96		26.701	30.8247		50.5155	15.6701		23.299	27.4227		22.7835	23.9175
		12		26.8041	30.8247		50.6186	15.7732		23.1959	27.4227		22.4742	23.9175
		12.04		27.0103	30.8247		50.6186	15.6701		23.1959	27.4227		22.4742	24.0206
		12.08		27.0103	30.9278		50.7216	15.6701		22.8866	27.4227		22.4742	24.1237
		12.12		27.0103	30.8247		50.7216	15.7732		22.8866	27.6289		22.3711	24.1237
		12.16		27.0103	30.9278		50.8247	15.8763		22.7835	27.732		22.4742	24.1237
		12.2		27.1134	30.7216		50.8247	15.8763		23.0928	27.732		22.4742	24.1237
		12.24		27.0103	30.4124		50.9278	15.9794		22.9897	27.8351		22.268	24.0206
		12.28		26.9072	30.6186		51.0309	15.9794		22.9897	27.8351		22.268	24.0206
		12.32		26.9072	30.6186		51.2371	16.1856		23.0928	27.8351		22.3711	24.0206
		12.36		26.8041	30.5155		51.2371	16.3918		22.9897	27.9381		22.3711	24.0206
		12.4		27.1134	30.6186		51.2371	16.5979		22.8866	27.9381		22.4742	23.9175
		12.44		27.1134	30.6186		51.2371	16.701		22.8866	27.8351		22.268	24.0206
		12.48		27.1134	30.5155		51.4433	16.3918		22.6804	27.8351		22.3711	24.3299
		12.52		27.1134	30.8247		51.5464	16.4948		22.9897	27.8351		22.3711	24.1237
		12.56		27.2165	31.0309		51.4433	16.4948		22.9897	27.5258		22.1649	23.9175
		12.6		27.2165	31.2371		51.5464	16.701		22.9897	27.732		22.1649	24.0206
		12.64		27.2165	31.2371		51.6495	16.8041		23.0928	27.732		22.1649	24.2268
		12.68		27.3196	31.4433		51.5464	16.8041		23.1959	27.732		22.1649	24.3299
		12.72		27.4227	31.2371		51.3402	16.5979		23.0928	27.6289		22.268	24.1237
		12.76		27.6289	31.3402		51.5464	16.2887		22.8866	27.6289		22.268	24.0206
		12.8		27.732	31.4433		51.3402	16.3918		22.8866	27.732		22.3711	23.8144
		12.84		27.6289	31.5464		51.4433	16.3918		23.0928	27.732		22.4742	23.8144
		12.88		27.6289	31.7526		51.2371	16.4948		22.8866	27.8351		22.4742	24.0206
		12.92		27.6289	31.8557		51.2371	16.4948		22.4742	27.8351		22.6804	24.2268
		12.96		27.8351	32.268		51.3402	16.4948		22.4742	27.8351		22.7835	24.0206
		13		28.0412	32.1649		51.4433	16.701		22.268	27.9381		22.6804	24.0206
		13.04		28.1443	31.9588		51.5464	16.8041		21.8557	28.1443		22.7835	23.9175
		13.08		28.3505	32.268		51.5464	16.8041		21.6495	28.2474		22.7835	23.7113
		13.12		28.1443	32.1649		51.7526	16.5979		21.6495	28.2474		22.7835	23.6082
		13.16		28.4536	32.1649		51.7526	16.5979		21.4433	28.2474		22.4742	23.299
		13.2		28.2474	32.0619		51.6495	16.8041		21.134	28.3505		22.4742	23.4021
		13.24		28.4536	32.0619		51.8557	17.1134		21.0309	28.4536		22.3711	23.4021
		13.28		28.4536	32.0619		52.0619	17.1134		20.7216	28.4536		22.3711	23.5052
		13.32		28.2474	31.9588		52.0619	17.1134		20.4124	28.4536		22.6804	23.6082
		13.36		28.3505	31.7526		52.1649	17.2165		20.5155	28.5567		22.9897	23.7113
		13.4		28.5567	31.7526		52.0619	17.3196		20.4124	28.5567		22.8866	23.7113
		13.44		28.7629	31.7526		51.8557	17.5258		20.1031	28.5567		22.6804	23.7113
		13.48		28.7629	31.7526		51.8557	17.6289		19.8969	28.6598		22.5773	23.6082
		13.52		28.9691	31.7526		51.9588	17.8351		19.7938	28.866		22.4742	23.6082
		13.56		29.1753	31.6495		51.9588	17.8351		19.7938	28.7629		22.5773	23.5052
		13.6		29.4845	31.6495		52.268	17.9381		19.7938	28.7629		22.6804	23.5052
		13.64		29.3814	31.7526		52.3711	18.0412		19.4845	28.6598		22.7835	23.5052
		13.68		29.4845	32.0619		52.4742	18.2474		19.4845	28.6598		22.8866	23.4021
		13.72		29.5876	32.0619		52.6804	18.3505		19.5876	28.9691		22.3711	23.0928
		13.76		29.7938	31.7526		52.6804	18.5567		19.3814	28.866		22.4742	23.0928
		13.8		29.7938	31.8557		52.6804	18.5567		19.4845	28.7629		22.6804	23.1959
		13.84		29.8969	31.7526		52.6804	18.4536		19.4845	28.7629		22.4742	22.9897
		13.88		30	32.0619		52.6804	18.4536		19.5876	28.7629		22.4742	23.1959
		13.92		30.1031	32.0619		52.7835	18.3505		19.3814	28.7629		22.6804	23.0928
		13.96		30.3093	32.0619		52.7835	18.4536		19.1753	28.866		22.8866	23.0928
		14		30.3093	32.0619		52.6804	18.5567		19.1753	28.6598		22.8866	22.7835
		14.04		30.4124	32.0619		52.7835	18.866		19.0722	28.5567		22.8866	22.9897
		14.08		30.7216	31.9588		52.9897	18.866		19.2784	28.5567		22.9897	22.9897
		14.12		30.6186	32.0619		52.6804	19.0722		19.2784	28.4536		22.9897	22.8866
		14.16		31.0309	31.8557		52.6804	19.1753		19.3814	28.3505		23.0928	23.0928
		14.2		31.134	31.7526		52.7835	19.1753		19.4845	28.4536		23.1959	23.1959
		14.24		31.134	31.7526		52.7835	19.1753		19.2784	28.4536		23.0928	23.4021
		14.28		31.2371	31.6495		52.8866	19.0722		19.1753	28.5567		23.1959	23.1959
		14.32		31.3402	31.8557		52.9897	19.0722		19.2784	28.6598		23.1959	23.1959
		14.36		31.2371	31.6495		53.1959	19.1753		19.3814	28.6598		23.299	23.299
		14.4		31.4433	31.5464		53.1959	19.1753		19.5876	28.6598		23.299	23.5052
		14.44		31.3402	31.6495		53.0928	19.0722		19.5876	28.866		23.1959	23.5052
		14.48		31.6495	31.6495		52.9897	18.9691		19.4845	28.7629		23.1959	23.5052
		14.52		31.8557	31.8557		52.9897	18.9691		19.5876	28.4536		23.0928	23.6082
		14.56		31.9588	31.7526		52.8866	19.2784		19.5876	28.6598		23.0928	23.6082
		14.6		32.1649	31.7526		52.7835	19.2784		19.7938	28.7629		22.9897	23.6082
		14.64		32.268	31.5464		52.7835	19.4845		19.7938	28.5567		22.9897	23.6082
		14.68		32.3711	31.7526		52.7835	19.5876		19.5876	28.5567		22.8866	23.7113
		14.72		32.4742	31.7526		52.6804	19.6907		19.6907	28.4536		22.8866	23.7113
		14.76		32.5773	31.6495		52.5773	20		19.6907	28.5567		22.7835	23.7113
		14.8		32.5773	31.5464		52.4742	20		19.5876	28.3505		22.6804	23.8144
		14.84		32.6804	31.5464		52.6804	20		19.4845	28.2474		22.6804	23.8144
		14.88		32.6804	31.5464		52.8866	19.8969		19.6907	28.5567		22.5773	24.0206
		14.92		32.6804	31.8557		52.8866	20.2062		19.5876	28.3505		22.6804	23.9175
		14.96		32.8866	31.7526		52.7835	20		19.5876	28.5567		22.6804	23.8144
		15		32.9897	31.6495		52.7835	20.3093		19.2784	28.6598		22.6804	23.8144
		15.04		33.0928	31.5464		52.6804	20.1031		19.2784	28.7629		22.7835	23.7113
		15.08		32.8866	31.6495		52.6804	20.4124		19.0722	28.9691		22.6804	23.7113
		15.12		32.9897	31.4433		52.4742	20.3093		19.2784	29.0722		22.4742	23.7113
		15.16		33.0928	31.4433		52.5773	20		19.3814	28.866		22.6804	23.5052
		15.2		33.0928	31.4433		52.5773	20.2062		19.3814	28.9691		22.5773	23.4021
		15.24		33.4021	31.6495		52.5773	20		19.4845	28.9691		22.3711	23.6082
		15.28		33.5052	31.6495		52.5773	19.8969		19.5876	28.866		22.1649	23.7113
		15.32		33.6082	31.7526		52.6804	19.7938		19.4845	28.866		21.9588	23.8144
		15.36		33.7113	31.9588		52.8866	20		19.3814	28.866		22.0619	23.7113
		15.4		33.7113	31.9588		52.6804	19.7938		19.4845	28.866		22.1649	23.6082
		15.44		33.7113	31.7526		52.7835	20		19.5876	28.866		22.0619	23.7113
		15.48		33.7113	32.0619		52.6804	20		19.6907	28.7629		22.3711	23.5052
		15.52		33.7113	32.0619		52.6804	20		19.6907	28.866		22.1649	23.299
		15.56		33.7113	32.0619		52.6804	20		19.7938	28.866		22.1649	23.0928
		15.6		33.9175	32.0619		52.6804	20.1031		19.6907	28.6598		22.1649	23.299
		15.64		34.1237	32.268		52.8866	20		19.5876	28.866		22.0619	23.299
		15.68		34.2268	32.268		52.8866	19.8969		19.7938	28.9691		22.1649	23.6082
		15.72		34.3299	32.1649		52.7835	19.7938		19.6907	28.9691		22.0619	23.6082
		15.76		34.2268	31.8557		52.6804	19.7938		19.6907	29.0722		21.9588	23.6082
		15.8		34.433	32.0619		52.6804	19.6907		19.4845	29.1753		21.9588	23.6082
		15.84		34.6392	31.6495		52.5773	19.5876		19.6907	29.3814		22.1649	23.7113
		15.88		34.7423	31.7526		52.5773	19.5876		19.5876	29.2784		22.268	23.7113
		15.92		34.8454	31.8557		52.3711	19.5876		19.4845	29.3814		22.268	23.6082
		15.96		34.8454	32.0619		52.4742	19.4845		19.4845	29.4845		22.0619	23.5052
		16		34.9485	32.1649		52.3711	19.3814		19.5876	29.5876		22.1649	23.5052
		16.04		35.0515	32.1649		52.4742	19.3814		19.4845	29.7938		22.0619	23.4021
		16.08		35.1546	32.0619		52.5773	19.1753		19.4845	29.5876		22.0619	23.4021
		16.12		35.2577	31.9588		52.3711	19.4845		19.3814	29.5876		22.268	23.1959
		16.16		35.567	31.6495		52.1649	19.3814		19.1753	29.6907		22.268	23.299
		16.2		35.8763	31.6495		51.9588	19.5876		19.3814	29.5876		22.1649	23.1959
		16.24		35.9794	31.8557		52.0619	19.4845		19.2784	29.3814		22.1649	23.299
		16.28		36.1856	31.9588		52.0619	19.4845		19.1753	29.4845		22.3711	23.1959
		16.32		36.3918	31.9588		52.3711	19.4845		19.1753	29.2784		22.1649	23.1959
		16.36		36.4948	31.9588		52.4742	19.2784		19.1753	29.2784		22.1649	23.299
		16.4		36.701	32.1649		52.4742	19.4845		19.2784	29.2784		22.268	23.299
		16.44		36.9072	32.268		52.4742	19.2784		19.4845	29.0722		22.268	23.1959
		16.48		36.9072	32.4742		52.5773	19.2784		19.7938	29.0722		22.0619	23.1959
		16.52		37.1134	32.5773		52.5773	19.3814		19.8969	29.2784		22.268	22.9897
		16.56		37.2165	32.4742		52.7835	19.2784		19.7938	29.2784		22.268	22.9897
		16.6		37.1134	32.6804		52.6804	19.2784		19.7938	29.1753		22.0619	23.0928
		16.64		37.2165	32.5773		52.7835	19.3814		19.7938	29.0722		21.8557	23.299
		16.68		37.5258	32.6804		52.9897	19.3814		19.7938	29.0722		21.9588	23.4021
		16.72		37.4227	32.5773		52.9897	19.2784		19.8969	29.0722		21.9588	23.1959
		16.76		37.4227	32.7835		53.299	18.866		20	28.9691		21.9588	23.299
		16.8		37.732	32.9897		53.4021	18.7629		20	28.866		21.9588	23.5052
		16.84		38.1443	32.9897		53.1959	18.9691		19.8969	28.5567		21.8557	23.6082
		16.88		38.0412	33.1959		53.1959	18.7629		19.7938	28.6598		21.9588	23.6082
		16.92		37.9381	33.4021		53.299	18.7629		20	28.5567		21.9588	23.6082
		16.96		38.0412	33.4021		53.5052	18.5567		19.6907	28.3505		21.8557	23.6082
		17		38.0412	33.299		53.299	18.5567		19.7938	28.2474		21.6495	23.5052
		17.04		38.2474	33.299		53.0928	18.6598		19.8969	28.2474		21.7526	23.4021
		17.08		38.3505	33.299		53.0928	18.3505		20	28.1443		21.8557	23.4021
		17.12		38.3505	33.1959		53.0928	18.4536		19.8969	28.2474		21.9588	23.7113
		17.16		38.4536	33.299		53.299	18.4536		19.7938	28.2474		22.0619	23.9175
		17.2		38.7629	33.299		53.5052	18.4536		19.5876	28.1443		22.0619	23.8144
		17.24		38.7629	33.299		53.1959	18.5567		19.7938	28.0412		21.9588	23.7113
		17.28		38.866	33.299		53.5052	18.5567		19.7938	27.9381		22.0619	23.7113
		17.32		38.866	33.5052		53.9175	18.4536		20	27.8351		22.0619	23.9175
		17.36		38.9691	33.4021		54.0206	18.7629		20	27.8351		22.268	23.9175
		17.4		39.1753	33.4021		54.1237	18.6598		20	27.732		22.3711	24.0206
		17.44		39.1753	33.299		54.1237	18.6598		20.1031	27.732		22.1649	23.8144
		17.48		39.1753	33.4021		54.3299	18.866		20.1031	27.6289		21.9588	23.9175
		17.52		39.2784	33.5052		54.6392	18.6598		20.1031	27.6289		22.268	24.0206
		17.56		39.3814	33.4021		54.5361	18.4536		20.2062	27.4227		22.3711	23.9175
		17.6		39.3814	33.5052		54.5361	18.5567		20.1031	27.3196		22.3711	23.9175
		17.64		39.3814	33.6082		54.2268	18.7629		20.2062	27.3196		22.4742	24.1237
		17.68		39.6907	33.5052		54.3299	18.6598		20	27.4227		22.6804	24.1237
		17.72		39.7938	33.4021		54.6392	18.866		20.2062	27.3196		22.6804	24.2268
		17.76		40	33.4021		54.7423	18.866		20.2062	27.1134		22.6804	24.2268
		17.8		39.8969	33.299		54.9485	18.9691		20.5155	26.8041		22.5773	24.0206
		17.84		39.8969	33.1959		54.9485	18.866		20.2062	27.0103		22.4742	23.9175
		17.88		39.8969	33.4021		55.0515	18.9691		20	26.9072		22.5773	24.1237
		17.92		40.1031	33.299		55.1546	18.9691		19.8969	26.9072		22.5773	24.1237
		17.96		40.1031	33.4021		55.0515	18.866		20.2062	26.8041		22.4742	24.2268
		18		40	33.4021		55.0515	18.866		20.4124	26.5979		22.5773	24.433
		18.04		40.1031	33.299		54.9485	18.7629		20.5155	26.701		22.5773	24.3299
		18.08		40.1031	33.0928		55.1546	18.6598		20.3093	26.701		22.6804	24.3299
		18.12		40.1031	33.0928		55.1546	18.6598		20.2062	26.701		22.6804	24.6392
		18.16		40.4124	33.1959		55.1546	18.6598		20.2062	26.3918		22.8866	24.8454
		18.2		40.5155	32.9897		55.1546	18.866		20.3093	26.0825		22.8866	24.7423
		18.24		40.6186	32.5773		55.2577	18.7629		20.2062	25.9794		22.7835	24.7423
		18.28		40.5155	32.8866		55.3608	18.5567		20	26.0825		22.6804	24.433
		18.32		40.5155	32.8866		55.4639	18.4536		19.8969	25.9794		22.7835	24.2268
		18.36		40.6186	32.7835		55.567	18.5567		19.7938	25.9794		22.6804	24.3299
		18.4		40.6186	32.6804		55.567	18.3505		19.8969	26.0825		22.5773	24.3299
		18.44		40.6186	32.4742		55.567	18.1443		19.7938	25.8763		22.7835	24.3299
		18.48		40.3093	32.4742		55.6701	18.0412		19.8969	25.7732		22.8866	24.433
		18.52		40.5155	32.5773		55.8763	17.8351		19.7938	25.7732		22.7835	24.2268
		18.56		40.3093	32.0619		55.6701	17.9381		19.8969	25.8763		22.6804	24.3299
		18.6		40.3093	31.9588		55.6701	18.1443		19.8969	25.7732		22.5773	24.0206
		18.64		40.3093	31.9588		55.6701	18.1443		19.7938	25.9794		22.4742	23.8144
		18.68		40.4124	31.9588		55.7732	17.9381		19.6907	25.9794		22.6804	24.0206
		18.72		40.5155	32.268		56.0825	18.0412		19.6907	25.9794		22.3711	23.9175
		18.76		40.5155	32.1649		55.9794	17.9381		19.6907	26.0825		22.3711	23.8144
		18.8		40.4124	31.8557		56.0825	17.732		19.7938	25.9794		22.4742	24.1237
		18.84		40.3093	32.1649		55.9794	17.4227		19.8969	26.1856		22.268	23.6082
		18.88		40	32.0619		55.8763	17.4227		19.7938	26.0825		22.3711	23.8144
		18.92		39.8969	32.0619		55.9794	17.3196		19.7938	26.0825		22.5773	23.9175
		18.96		40	32.0619		55.8763	17.3196		19.7938	25.9794		22.6804	24.1237
		19		40.1031	32.1649		55.8763	17.0103		19.7938	25.7732		22.3711	23.9175
		19.04		40.3093	32.0619		55.9794	16.9072		19.5876	25.4639		22.6804	24.2268
		19.08		40.3093	31.9588		55.6701	16.701		19.6907	25.3608		22.4742	24.3299
		19.12		40.4124	31.8557		55.6701	16.2887		19.8969	25.3608		22.268	24.1237
		19.16		40.6186	31.7526		55.6701	16.1856		19.7938	25.2577		22.1649	23.9175
		19.2		40.5155	31.7526		55.7732	16.0825		19.6907	25.2577		22.0619	24.0206
		19.24		40.4124	31.8557		55.7732	16.0825		19.7938	25.1546		22.268	24.2268
		19.28		40.4124	31.8557		55.7732	15.7732		19.7938	25.0515		22.268	24.0206
		19.32		40.3093	31.9588		55.7732	15.6701		20	25.2577		22.268	24.3299
		19.36		40.2062	31.9588		55.7732	15.567		20.1031	25.1546		22.268	24.3299
		19.4		40.2062	32.0619		55.7732	15.4639		19.8969	25.3608		22.0619	24.433
		19.44		40.2062	31.7526		55.7732	15.4639		20	25.3608		22.1649	24.5361
		19.48		40	31.8557		55.7732	15.3608		20	25.1546		22.1649	24.7423
		19.52		39.8969	31.7526		55.8763	15.2577		20	25.0515		22.0619	24.7423
		19.56		40	31.4433		55.8763	15.0515		20.1031	25.0515		21.9588	24.433
		19.6		39.8969	31.2371		56.1856	14.7423		20.2062	25.0515		22.1649	24.5361
		19.64		39.7938	31.3402		56.0825	14.8454		20.2062	25.1546		22.4742	24.6392
		19.68		39.7938	31.3402		55.9794	14.5361		20.3093	25.1546		22.268	24.433
		19.72		39.7938	31.4433		56.1856	14.7423		20.2062	25.2577		22.4742	24.5361
		19.76		39.6907	31.3402		56.1856	14.8454		20.2062	25.4639		22.268	24.6392
		19.8		39.6907	30.9278		56.2887	14.6392		20.3093	25.567		22.268	24.5361
		19.84		39.6907	30.9278		56.3918	14.433		20.3093	25.567		22.1649	24.7423
		19.88		39.4845	30.8247		56.4948	14.433		20.2062	25.6701		21.9588	24.8454
		19.92		39.2784	30.7216		56.4948	14.5361		19.7938	25.567		22.1649	24.6392
		19.96		38.9691	30.6186		56.4948	14.3299		19.6907	25.567		22.268	24.5361
		20		38.9691	30.6186		56.2887	14.3299		19.6907	25.6701		22.1649	24.433
		20.04		38.6598	30.5155		56.2887	14.3299		19.6907	25.6701		22.1649	24.2268
		20.08		38.3505	30.5155		56.4948	14.433		19.6907	25.7732		22.1649	24.2268
		20.12		38.1443	30.6186		56.5979	14.1237		19.6907	25.7732		22.1649	23.9175
		20.16		38.2474	30.5155		56.4948	14.2268		19.5876	25.8763		22.1649	24.0206
		20.2		38.2474	30.6186		56.4948	14.2268		19.5876	25.9794		22.268	24.1237
		20.24		38.5567	30.8247		56.4948	14.2268		19.5876	26.1856		22.3711	24.1237
		20.28		38.5567	30.4124		56.4948	14.1237		19.4845	26.3918		22.268	23.9175
		20.32		38.5567	30.4124		56.4948	14.1237		19.5876	26.2887		22.1649	23.8144
		20.36		38.3505	30.2062		56.4948	14.2268		19.5876	26.2887		22.0619	23.8144
		20.4		38.2474	30.1031		56.4948	14.1237		19.4845	26.2887		22.268	23.9175
		20.44		38.3505	30		56.3918	14.1237		19.6907	26.0825		22.268	24.1237
		20.48		38.1443	30		56.2887	14.0206		19.6907	25.8763		22.1649	24.2268
		20.52		38.3505	30.1031		56.3918	13.8144		19.6907	25.9794		22.1649	24.2268
		20.56		38.3505	29.8969		56.5979	13.4021		19.5876	26.0825		22.0619	24.433
		20.6		38.6598	30		56.701	13.5052		19.7938	26.1856		21.9588	24.6392
		20.64		38.5567	30.1031		56.5979	13.4021		19.7938	26.0825		21.8557	24.5361
		20.68		38.4536	30.3093		56.5979	13.1959		19.7938	25.8763		21.8557	24.433
		20.72		38.3505	30.1031		56.5979	13.0928		19.7938	25.8763		22.0619	24.2268
		20.76		38.7629	29.6907		56.8041	12.6804		19.5876	25.7732		22.0619	24.5361
		20.8		38.4536	29.8969		56.5979	12.4742		19.5876	25.7732		22.1649	23.9175
		20.84		38.4536	29.8969		56.4948	12.268		19.6907	25.8763		22.268	24.2268
		20.88		38.6598	29.6907		56.1856	12.4742		19.8969	25.7732		22.3711	24.1237
		20.92		38.2474	29.5876		56.1856	12.268		19.6907	25.8763		22.4742	24.1237
		20.96		38.6598	29.6907		56.0825	12.0619		19.5876	25.7732		22.6804	24.3299
		21		38.866	29.6907		56.0825	11.8557		19.6907	25.6701		22.5773	24.3299
		21.04		38.4536	29.5876		55.8763	11.8557		19.6907	25.6701		22.4742	24.2268
		21.08		38.3505	29.6907		55.7732	11.9588		19.6907	25.6701		22.5773	24.2268
		21.12		38.4536	29.3814		55.567	11.9588		19.6907	25.7732		22.5773	24.1237
		21.16		38.1443	29.1753		55.6701	11.9588		19.4845	25.8763		22.4742	24.1237
		21.2		37.9381	28.9691		55.6701	12.0619		19.1753	25.8763		22.4742	24.0206
		21.24		37.8351	28.9691		55.7732	11.9588		18.9691	25.9794		22.268	24.1237
		21.28		37.8351	28.7629		55.7732	12.0619		18.866	25.7732		22.268	24.0206
		21.32		37.732	28.6598		55.6701	11.9588		18.7629	25.7732		22.268	24.0206
		21.36		37.6289	28.6598		55.7732	11.7526		18.7629	25.7732		22.268	23.9175
		21.4		37.5258	28.4536		55.7732	11.9588		18.7629	25.9794		22.268	23.8144
		21.44		37.3196	28.4536		55.6701	11.9588		18.7629	25.9794		22.268	23.8144
		21.48		37.1134	28.3505		55.4639	11.8557		18.6598	25.9794		22.268	23.7113
		21.52		36.9072	28.1443		55.3608	11.7526		18.6598	25.8763		22.4742	23.7113
		21.56		36.8041	28.0412		55.1546	11.6495		18.7629	25.9794		22.4742	23.5052
		21.6		37.0103	27.9381		55.0515	11.6495		18.7629	25.9794		22.4742	23.7113
		21.64		36.9072	28.0412		54.9485	11.6495		18.9691	26.1856		22.3711	23.8144
		21.68		36.8041	28.1443		54.9485	11.6495		18.9691	26.3918		22.3711	23.9175
		21.72		36.8041	28.0412		54.8454	12.0619		18.7629	26.701		22.3711	23.8144
		21.76		36.701	28.2474		54.6392	11.6495		18.7629	26.701		22.3711	23.7113
		21.8		36.701	28.2474		54.5361	11.3402		18.7629	26.8041		22.3711	23.5052
		21.84		36.5979	28.4536		54.3299	11.3402		18.866	26.9072		22.3711	23.4021
		21.88		36.5979	28.5567		54.5361	11.2371		18.866	26.8041		22.3711	23.299
		21.92		36.701	28.5567		54.433	11.2371		18.866	26.8041		22.1649	22.9897
		21.96		36.701	28.5567		54.433	11.2371		18.866	26.9072		21.9588	22.7835
		22		36.701	28.5567		54.5361	11.4433		18.7629	27.0103		22.1649	23.5052
		22.04		36.701	28.4536		54.5361	11.2371		18.7629	27.0103		22.1649	23.4021
		22.08		36.8041	28.2474		54.433	11.3402		18.866	26.9072		22.268	23.299
		22.12		36.701	28.2474		54.433	11.6495		18.7629	26.9072		22.3711	23.1959
		22.16		36.701	27.732		54.2268	11.6495		18.7629	26.9072		22.3711	23.1959
		22.2		36.5979	27.8351		54.0206	11.6495		18.866	26.8041		22.6804	23.1959
		22.24		36.9072	27.8351		54.1237	11.3402		18.9691	26.8041		22.5773	23.1959
		22.28		36.5979	27.8351		54.3299	11.3402		18.7629	26.5979		22.4742	22.9897
		22.32		36.5979	27.8351		54.3299	11.4433		18.866	26.4948		22.268	22.8866
		22.36		36.701	27.8351		54.2268	11.3402		18.866	26.5979		22.1649	22.6804
		22.4		36.9072	27.732		54.3299	11.6495		19.0722	26.701		22.3711	22.8866
		22.44		37.1134	27.3196		54.433	11.8557		19.1753	26.701		22.5773	22.9897
		22.48		37.1134	27.5258		54.0206	11.6495		19.1753	26.701		22.5773	23.0928
		22.52		37.1134	27.4227		54.1237	11.5464		19.0722	26.9072		22.5773	23.4021
		22.56		37.3196	27.2165		54.0206	11.4433		18.9691	26.8041		22.6804	23.5052
		22.6		37.3196	27.2165		53.7113	11.5464		18.866	26.5979		22.5773	23.0928
		22.64		37.4227	27.3196		53.8144	11.5464		19.1753	26.4948		22.5773	22.7835
		22.68		37.4227	27.2165		53.8144	11.4433		19.0722	26.3918		22.4742	22.9897
		22.72		37.4227	27.2165		53.9175	11.2371		19.3814	26.4948		22.4742	22.8866
		22.76		37.5258	27.4227		53.7113	11.0309		19.3814	26.4948		22.6804	23.0928
		22.8		37.5258	27.732		53.6082	11.0309		19.1753	26.4948		22.8866	23.299
		22.84		37.9381	27.4227		53.6082	11.134		19.1753	26.3918		22.7835	23.4021
		22.88		37.9381	27.3196		53.5052	11.3402		19.0722	26.3918		22.7835	23.5052
		22.92		37.9381	27.4227		53.6082	11.2371		19.0722	26.2887		22.7835	23.7113
		22.96		37.9381	27.4227		53.4021	11.134		18.866	26.1856		22.6804	23.8144
		23		38.0412	27.0103		53.299	11.0309		18.9691	25.9794		22.6804	23.9175
		23.04		38.0412	27.1134		53.5052	11.0309		18.7629	25.9794		22.7835	23.9175
		23.08		38.0412	27.1134		53.5052	11.2371		18.7629	25.8763		22.9897	23.9175
		23.12		38.3505	27.0103		53.5052	10.9278		18.6598	25.7732		22.9897	23.9175
		23.16		38.2474	26.9072		53.7113	10.9278		18.9691	25.8763		22.9897	23.9175
		23.2		38.3505	26.9072		53.7113	10.8247		18.866	25.9794		23.0928	23.8144
		23.24		38.6598	26.9072		53.4021	10.7216		18.6598	25.9794		23.1959	23.8144
		23.28		38.866	26.5979		53.5052	10.7216		18.3505	26.0825		23.299	23.7113
		23.32		39.0722	26.5979		53.6082	10.7216		18.4536	26.1856		23.4021	23.6082
		23.36		39.0722	26.3918		53.6082	10.6186		18.4536	26.1856		23.4021	23.7113
		23.4		39.2784	26.2887		53.5052	10.5155		18.6598	25.9794		23.5052	23.6082
		23.44		39.3814	26.1856		53.5052	10.4124		18.4536	25.9794		23.299	23.8144
		23.48		39.5876	26.1856		53.6082	10		18.3505	25.8763		23.5052	23.7113
		23.52		39.7938	26.0825		53.7113	10		18.4536	25.7732		23.7113	23.6082
		23.56		39.7938	26.1856		53.7113	9.89691		18.2474	25.7732		23.9175	23.7113
		23.6		39.6907	26.1856		53.5052	9.79381		18.1443	25.8763		23.9175	23.7113
		23.64		39.4845	26.0825		53.299	9.58763		18.3505	25.7732		23.6082	23.7113
		23.68		39.5876	26.1856		52.9897	9.69072		18.3505	25.6701		23.6082	23.7113
		23.72		39.5876	26.1856		53.0928	9.58763		18.3505	25.4639		23.7113	23.8144
		23.76		39.7938	26.1856		53.299	9.48454		18.2474	25.6701		23.7113	23.8144
		23.8		39.6907	25.8763		53.1959	9.58763		18.3505	25.6701		23.7113	24.0206
		23.84		39.6907	25.6701		53.4021	9.48454		18.4536	25.6701		23.6082	23.9175
		23.88		39.3814	25.7732		53.5052	9.58763		18.4536	25.7732		23.6082	24.0206
		23.92		39.3814	25.6701		53.4021	9.48454		18.2474	25.7732		23.6082	23.8144
		23.96		39.2784	25.567		53.1959	9.79381		18.6598	25.4639		23.5052	23.9175
		24		39.1753	25.3608		53.0928	9.79381		18.3505	25.567		23.7113	23.9175
		24.04		38.866	25.4639		53.1959	9.89691		18.4536	25.7732		23.9175	24.0206
		24.08		38.7629	25.2577		52.9897	9.89691		18.5567	25.567		23.9175	24.1237
		24.12		38.7629	25.2577		53.0928	9.89691		18.2474	25.4639		24.0206	24.1237
		24.16		38.6598	25.2577		53.1959	9.58763		18.5567	25.567		24.0206	24.3299
		24.2		38.6598	25.3608		53.299	9.48454		18.7629	25.567		24.0206	24.5361
		24.24		38.7629	25.1546		53.4021	9.38144		18.7629	25.4639		24.0206	24.5361
		24.28		38.866	24.9485		53.4021	9.38144		18.6598	25.6701		23.9175	24.5361
		24.32		38.6598	25.1546		53.4021	8.96907		18.6598	25.3608		24.0206	24.433
		24.36		38.6598	25.3608		53.299	8.96907		18.7629	25.6701		24.0206	24.5361
		24.4		38.866	25.3608		53.1959	8.86598		18.866	25.567		23.8144	24.5361
		24.44		38.9691	25.3608		52.8866	8.76289		18.6598	25.6701		23.8144	24.6392
		24.48		39.0722	25.2577		52.7835	8.5567		18.7629	25.7732		23.8144	24.5361
		24.52		39.2784	25.3608		52.6804	8.35052		18.6598	25.7732		24.0206	24.7423
		24.56		39.2784	25.3608		52.7835	8.14433		18.5567	25.7732		24.0206	24.7423
		24.6		39.1753	25.3608		52.7835	8.35052		18.5567	25.6701		24.0206	24.6392
		24.64		39.2784	25.2577		52.8866	8.24742		18.4536	25.7732		24.0206	25.0515
		24.68		39.3814	25.1546		52.9897	8.04124		18.4536	25.6701		24.1237	25.1546
		24.72		39.4845	25.0515		52.8866	7.93814		18.1443	25.4639		24.2268	24.9485
		24.76		39.2784	25.2577		52.8866	7.93814		18.2474	25.7732		24.1237	24.9485
		24.8		39.4845	24.9485		52.7835	8.35052		18.3505	25.4639		24.0206	25.0515
		24.84		39.7938	25.0515		52.7835	8.35052		18.1443	25.4639		24.0206	25.3608
		24.88		39.7938	25.1546		52.6804	8.24742		18.0412	25.2577		24.1237	25.2577
		24.92		39.8969	25.2577		52.4742	8.24742		17.9381	25.3608		24.3299	25.3608
		24.96		40.2062	25.0515		52.5773	8.14433		17.9381	25.2577		24.0206	25.0515
		25		40.2062	24.9485		52.5773	8.14433		18.0412	25.4639		24.1237	25.0515
		25.04		40.3093	24.9485		52.4742	8.04124		18.0412	25.6701		24.1237	25.1546
		25.08		40.2062	25.0515		52.7835	7.93814		18.2474	25.6701		24.1237	25.1546
		25.12		40.1031	24.9485		52.7835	7.83505		18.2474	25.7732		24.1237	25.1546
		25.16		40.7216	24.8454		52.9897	7.83505		17.9381	26.0825		23.9175	25.1546
		25.2		40.6186	25.0515		52.9897	7.52577		18.0412	25.9794		24.3299	25.1546
		25.24		40.7216	25.1546		52.9897	7.21649		18.0412	25.8763		24.3299	25.2577
		25.28		40.8247	25.2577		52.9897	7.01031		18.0412	25.8763		24.2268	25.1546
		25.32		40.9278	25.2577		53.1959	7.42268		17.8351	25.9794		24.1237	25.2577
		25.36		41.134	25.2577		53.0928	7.1134		17.9381	26.1856		24.0206	25.3608
		25.4		41.3402	25.2577		53.1959	7.1134		18.1443	26.2887		23.9175	25.3608
		25.44		41.2371	25.4639		53.1959	7.1134		17.9381	26.5979		23.7113	25.2577
		25.48		41.3402	25.567		53.299	7.1134		17.6289	26.4948		23.6082	25.3608
		25.52		41.4433	25.567		53.4021	7.1134		17.732	26.2887		23.4021	25.1546
		25.56		41.2371	25.7732		53.4021	7.1134		17.732	26.2887		23.4021	25.1546
		25.6		41.4433	25.7732		53.5052	7.1134		17.8351	26.2887		23.7113	25.2577
		25.64		41.6495	25.8763		53.5052	7.1134		17.8351	26.2887		23.7113	25.567
		25.68		41.6495	25.8763		53.5052	7.01031		17.732	26.2887		23.5052	25.7732
		25.72		41.7526	25.8763		53.5052	7.01031		17.6289	26.3918		23.7113	25.8763
		25.76		41.8557	25.8763		53.6082	7.01031		17.5258	26.2887		23.8144	25.6701
		25.8		41.8557	25.8763		53.6082	7.01031		17.6289	26.4948		23.6082	25.4639
		25.84		41.8557	25.8763		53.4021	6.90722		17.6289	26.3918		23.6082	25.567
		25.88		41.9588	25.8763		53.1959	6.80412		17.4227	26.4948		23.5052	25.3608
		25.92		42.0619	25.9794		53.4021	6.80412		17.3196	26.5979		23.4021	25.4639
		25.96		42.0619	25.9794		53.6082	6.80412		17.4227	26.2887		23.4021	25.3608
		26		42.0619	25.9794		53.8144	6.70103		17.3196	26.2887		23.4021	25.2577
		26.04		42.1649	25.9794		54.0206	6.70103		17.3196	26.3918		23.4021	25.2577
		26.08		42.268	25.9794		54.1237	6.49485		17.4227	25.9794		23.299	25.1546
		26.12		42.268	25.9794		54.3299	6.59794		17.5258	25.9794		23.4021	25.0515
		26.16		42.268	25.9794		54.2268	6.59794		17.6289	25.9794		23.4021	24.9485
		26.2		42.3711	25.9794		54.3299	6.49485		17.6289	25.8763		23.299	24.9485
		26.24		42.9897	26.1856		54.2268	6.59794		17.6289	26.0825		23.299	25.0515
		26.28		42.8866	26.3918		54.2268	6.59794		17.6289	26.3918		23.0928	24.7423
		26.32		42.9897	26.2887		54.433	6.70103		17.6289	26.2887		22.9897	24.7423
		26.36		42.8866	26.5979		54.7423	6.49485		17.4227	25.9794		22.8866	24.7423
		26.4		43.0928	26.5979		54.7423	6.39175		17.5258	25.8763		22.8866	24.8454
		26.44		43.1959	26.701		54.7423	6.18557		17.5258	25.9794		22.7835	24.8454
		26.48		43.4021	26.9072		54.7423	6.08247		17.5258	25.9794		23.1959	24.7423
		26.52		43.6082	27.0103		54.7423	5.97938		17.6289	25.9794		22.9897	24.6392
		26.56		43.6082	27.0103		54.7423	6.08247		17.4227	25.8763		23.0928	24.5361
		26.6		43.4021	26.8041		54.8454	6.18557		17.3196	25.9794		23.1959	24.5361
		26.64		43.4021	26.8041		54.8454	6.28866		17.2165	26.0825		23.1959	24.3299
		26.68		43.7113	26.8041		54.8454	6.39175		17.2165	26.0825		23.299	24.3299
		26.72		43.5052	26.701		54.8454	6.49485		17.2165	26.2887		23.4021	24.1237
		26.76		43.299	26.701		54.8454	6.59794		17.2165	26.2887		23.299	24.1237
		26.8		43.1959	27.0103		54.9485	6.70103		17.3196	26.4948		23.5052	23.9175
		26.84		43.5052	26.9072		54.9485	6.80412		17.3196	26.3918		23.299	24.0206
		26.88		43.6082	27.0103		54.8454	6.80412		17.3196	26.3918		23.4021	24.0206
		26.92		43.7113	27.3196		54.8454	6.70103		17.2165	26.3918		23.5052	24.1237
		26.96		43.9175	27.3196		55.0515	6.59794		17.2165	26.2887		23.5052	24.3299
		27		44.1237	27.3196		54.9485	6.80412		17.3196	26.0825		23.4021	24.3299
		27.04		43.8144	27.4227		54.9485	6.90722		17.4227	25.7732		23.5052	24.3299
		27.08		43.9175	27.3196		54.8454	6.80412		17.3196	26.1856		23.6082	24.5361
		27.12		43.9175	27.3196		54.7423	6.90722		17.2165	26.1856		23.7113	24.433
		27.16		43.9175	27.4227		54.9485	6.70103		17.2165	25.9794		23.6082	24.2268
		27.2		43.8144	27.5258		55.0515	6.70103		17.2165	26.0825		23.6082	24.2268
		27.24		43.7113	27.6289		55.2577	6.59794		17.3196	26.2887		23.7113	24.3299
		27.28		43.7113	27.8351		55.3608	6.70103		17.3196	26.3918		23.8144	24.3299
		27.32		43.8144	28.0412		55.3608	6.70103		17.4227	26.4948		23.9175	24.1237
		27.36		43.8144	28.2474		55.567	6.70103		17.4227	26.5979		23.9175	24.1237
		27.4		43.8144	28.3505		55.567	6.80412		17.5258	26.8041		24.0206	24.2268
		27.44		43.9175	28.5567		55.8763	6.70103		17.5258	26.9072		24.0206	24.2268
		27.48		43.9175	28.7629		55.8763	6.59794		17.6289	26.8041		24.1237	24.3299
		27.52		44.0206	28.7629		55.9794	6.70103		17.732	26.5979		24.1237	24.433
		27.56		44.1237	29.0722		55.9794	6.70103		18.1443	26.1856		24.1237	24.433
		27.6		44.3299	29.3814		56.2887	6.90722		18.2474	26.1856		24.1237	24.3299
		27.64		44.3299	29.5876		56.5979	6.90722		18.1443	26.0825		24.1237	24.1237
		27.68		44.433	29.7938		56.3918	6.80412		17.9381	26.0825		24.2268	24.2268
		27.72		44.3299	30.1031		56.2887	7.01031		17.8351	26.3918		24.3299	24.3299
		27.76		44.2268	30.3093		56.3918	7.01031		17.9381	26.2887		24.433	24.433
		27.8		44.3299	30.4124		56.5979	6.90722		18.0412	26.5979		24.3299	24.2268
		27.84		44.1237	30.5155		56.701	7.1134		18.2474	26.4948		24.5361	24.3299
		27.88		44.1237	30.7216		56.701	7.1134		18.4536	26.3918		24.6392	24.2268
		27.92		44.2268	30.8247		56.701	7.01031		18.4536	26.3918		24.6392	24.1237
		27.96		44.3299	30.8247		56.701	7.01031		18.3505	26.4948		24.5361	24.0206
		28		44.433	30.9278		56.701	7.01031		18.3505	26.5979		24.5361	23.7113

## Sheet: Figure 5e
in green what is plotted				Mean Squared Displacement (μm2)
		P=Particle		500 mM urea +
Figure 5e
MSDs of UR-HSMM + urea/AHA				0 mM AHA																							0.033 mM AHA
		Time (s)		P1	P2	P3	P4	P5	P6	P7	P8	P9	P10	P11	P12	P13	P14	P15	P16	P17	P18	P19	P20	Mean	SEM		P1	P2	P3	P4	P5	P6	P7	P8	P9	P10	P11	P12	P13	P14	P15	P16	P17	P18	P19	P20	Mean	SEM
		0.04		0.0484488	0.0466806	0.0569607	0.0445704	0.0416581	0.0495488	0.048834	0.0539521	0.0647912	0.0562288	0.0517997	0.0409328	0.0396044	0.0480411	0.0400876	0.038714	0.0505293	0.047378	0.0476442	0.0389698	0.0477687	0.00153339		0.0638371	0.0404662	0.0405513	0.049227	0.0395888	0.0441723	0.0448514	0.0408912	0.0360376	0.0454977	0.0480511	0.0550849	0.0406233	0.0397248	0.0457202	0.0361273	0.0406444	0.0544675	0.0460803	0.039262	0.0445453	0.00155284
		0.08		0.108974	0.0958544	0.148794	0.100384	0.0902353	0.106523	0.108803	0.119727	0.135031	0.129452	0.12652	0.0834181	0.0841241	0.106344	0.088849	0.0794717	0.132623	0.109847	0.0977057	0.0824188	0.106755	0.00445951		0.18013	0.0845512	0.0832895	0.128627	0.0783541	0.0970959	0.0965281	0.0836981	0.0793429	0.10929	0.103022	0.113345	0.0832879	0.082695	0.116393	0.0825478	0.0945915	0.134446	0.101527	0.0785293	0.100565	0.00562841
		0.12		0.190718	0.156761	0.273222	0.166467	0.147587	0.176499	0.185096	0.200609	0.214966	0.223311	0.225823	0.134543	0.135826	0.1763	0.150278	0.128029	0.24446	0.189576	0.153496	0.133647	0.180361	0.00902501		0.346436	0.136358	0.132255	0.239659	0.114343	0.163227	0.158365	0.136153	0.134054	0.192335	0.169712	0.186183	0.128413	0.134411	0.213957	0.137902	0.164445	0.239291	0.168917	0.122588	0.17095	0.0123584
		0.16		0.290593	0.226836	0.431742	0.244392	0.210536	0.25973	0.278328	0.296747	0.313891	0.337523	0.348092	0.188554	0.194434	0.263499	0.223121	0.179529	0.385744	0.29037	0.216475	0.191625	0.268588	0.0155311		0.570101	0.197737	0.183395	0.384106	0.153944	0.239966	0.229614	0.196033	0.196523	0.297859	0.245361	0.268907	0.180652	0.192068	0.339311	0.206915	0.247791	0.372098	0.249603	0.169211	0.25606	0.022035
		0.2		0.410326	0.30408	0.627667	0.331431	0.280741	0.355752	0.386661	0.410551	0.428143	0.473052	0.497379	0.245856	0.261444	0.365516	0.308354	0.23416	0.555759	0.40391	0.289588	0.25607	0.371322	0.0239905		0.845451	0.266307	0.238637	0.560539	0.194244	0.326201	0.31076	0.261566	0.269332	0.422318	0.332141	0.365106	0.234516	0.256413	0.487392	0.288918	0.346822	0.532828	0.345061	0.218405	0.355148	0.0344363
		0.24		0.54935	0.389032	0.861081	0.428163	0.357918	0.46637	0.511087	0.544062	0.554427	0.627893	0.67301	0.303791	0.33514	0.480577	0.399933	0.293007	0.75369	0.536645	0.370668	0.327479	0.488166	0.0344593		1.17079	0.342416	0.305033	0.769979	0.234955	0.422186	0.40277	0.333006	0.348262	0.564397	0.433018	0.478437	0.288718	0.330598	0.661354	0.3815	0.460222	0.717754	0.457199	0.271716	0.468715	0.0494241
		0.28		0.702076	0.482695	1.12986	0.535813	0.440604	0.594013	0.653591	0.697922	0.702473	0.800342	0.871506	0.368039	0.416678	0.609426	0.500824	0.353211	0.979168	0.690212	0.456743	0.405173	0.619518	0.0468007		1.54867	0.424146	0.374801	1.0101	0.276129	0.527842	0.503962	0.413408	0.436883	0.72442	0.544421	0.603447	0.347401	0.410223	0.856297	0.48413	0.588132	0.93124	0.582079	0.331361	0.595955	0.0670837
		0.32		0.874105	0.583817	1.43257	0.655501	0.530309	0.734706	0.811801	0.864218	0.86784	0.994336	1.09334	0.43797	0.504362	0.750536	0.612152	0.416856	1.23344	0.861111	0.550722	0.489034	0.764937	0.0609527		1.97784	0.510704	0.45308	1.27981	0.321589	0.642489	0.618466	0.502455	0.532239	0.905629	0.664528	0.743187	0.410271	0.495456	1.07713	0.598383	0.728211	1.17117	0.722396	0.394125	0.737458	0.0873395
		0.36		1.06284	0.692439	1.76762	0.787616	0.62821	0.889987	0.984703	1.04585	1.0452	1.21011	1.33842	0.511528	0.598322	0.904066	0.736285	0.484995	1.51336	1.04823	0.652785	0.578047	0.92403	0.076764		2.45826	0.603982	0.535238	1.57791	0.368247	0.764406	0.744423	0.594616	0.636828	1.10769	0.795182	0.898202	0.477007	0.590351	1.31953	0.723355	0.879828	1.43619	0.871455	0.462242	0.892247	0.110162
		0.4		1.27145	0.806395	2.13491	0.932234	0.731285	1.0591	1.17516	1.24352	1.23719	1.44322	1.60409	0.593438	0.700164	1.06899	0.873181	0.555027	1.82247	1.25317	0.764869	0.673358	1.09716	0.0942402		2.99334	0.702891	0.62179	1.91107	0.413026	0.893335	0.881264	0.69183	0.743473	1.32906	0.932514	1.06524	0.546725	0.690866	1.58496	0.859759	1.04557	1.73	1.03337	0.534367	1.06022	0.135975
		0.44		1.49713	0.928936	2.53169	1.08962	0.838652	1.24382	1.38243	1.45262	1.44466	1.6941	1.88933	0.679062	0.806853	1.24737	1.01967	0.629719	2.15486	1.47794	0.883381	0.774478	1.28332	0.113248		3.58037	0.806404	0.714287	2.2742	0.459815	1.03164	1.02658	0.793384	0.859063	1.57117	1.07774	1.24574	0.619475	0.796731	1.87468	1.0095	1.22538	2.05054	1.20412	0.607429	1.24141	0.164522
		0.48		1.7379	1.05648	2.96299	1.25861	0.952844	1.44355	1.60404	1.67838	1.66972	1.96432	2.19641	0.76826	0.916557	1.44379	1.17739	0.705929	2.51283	1.7175	1.01244	0.882842	1.48314	0.134028		4.21469	0.916624	0.81534	2.6649	0.509146	1.17563	1.18127	0.899113	0.983552	1.83434	1.23353	1.43683	0.694266	0.909039	2.18506	1.17037	1.41689	2.39589	1.3841	0.682812	1.43517	0.195488
		0.52		1.99403	1.19134	3.42357	1.43493	1.07365	1.65774	1.84013	1.9215	1.90649	2.25144	2.52117	0.859737	1.03086	1.65041	1.34626	0.784503	2.89675	1.97662	1.14988	0.995926	1.69535	0.156408		4.89904	1.03195	0.922028	3.08336	0.558823	1.32592	1.34662	1.01134	1.11242	2.11533	1.39933	1.64411	0.772241	1.02804	2.51528	1.33857	1.61969	2.76675	1.57617	0.76328	1.64151	0.229003
		0.56		2.26822	1.33301	3.91407	1.62043	1.20461	1.88302	2.09522	2.17677	2.15921	2.5571	2.8678	0.958559	1.14986	1.86624	1.52623	0.865489	3.30265	2.2576	1.2941	1.1142	1.92072	0.18033		5.63009	1.15367	1.03241	3.52911	0.608084	1.4823	1.51798	1.12859	1.24725	2.41549	1.56976	1.86347	0.85179	1.15259	2.87025	1.51517	1.83477	3.16228	1.78033	0.847082	1.85962	0.265066
		0.6		2.55603	1.48008	4.42989	1.81695	1.34223	2.11826	2.36686	2.44849	2.42587	2.87678	3.23227	1.06231	1.27535	2.09448	1.72015	0.946568	3.7293	2.55735	1.444	1.24013	2.15817	0.205561		6.41086	1.2808	1.14647	4.00114	0.657923	1.64557	1.69985	1.25112	1.38919	2.7362	1.75011	2.10012	0.934503	1.28413	3.24565	1.69961	2.06343	3.58074	1.99669	0.933654	2.09039	0.303651
		0.64		2.85605	1.6337	4.96807	2.02361	1.48426	2.36302	2.65706	2.73085	2.69648	3.21723	3.62082	1.16939	1.40755	2.33026	1.92598	1.03088	4.1746	2.87353	1.59875	1.3728	2.40674	0.232076		7.23961	1.41417	1.26759	4.49657	0.709695	1.81552	1.88962	1.37652	1.53882	3.07251	1.93695	2.3489	1.02133	1.42101	3.64495	1.89274	2.30306	4.0194	2.22368	1.02515	2.33289	0.344577
		0.68		3.16977	1.79733	5.5323	2.23843	1.63616	2.62154	2.96346	3.02393	2.97846	3.57578	4.03247	1.28251	1.54491	2.57997	2.141	1.1134	4.63562	3.21086	1.76347	1.51224	2.66768	0.259884		8.1143	1.55525	1.38988	5.01944	0.762744	1.9966	2.08333	1.50519	1.69732	3.42586	2.13046	2.60471	1.11563	1.56648	4.06493	2.09165	2.55443	4.47712	2.45837	1.12061	2.58672	0.387795
		0.72		3.49684	1.96908	6.11948	2.46294	1.7971	2.89188	3.28766	3.331	3.27126	3.94424	4.46514	1.39991	1.69028	2.83995	2.37108	1.19779	5.11953	3.5632	1.93497	1.65722	2.94053	0.288886		9.03593	1.7003	1.5175	5.56612	0.815766	2.18252	2.28684	1.63808	1.86285	3.80005	2.3312	2.86816	1.21491	1.7188	4.50649	2.30107	2.81538	4.9527	2.70372	1.21875	2.85186	0.433346
		0.76		3.83533	2.14722	6.7333	2.69382	1.96689	3.17719	3.62472	3.65581	3.57697	4.32318	4.91891	1.52087	1.83908	3.11178	2.61468	1.28531	5.6201	3.93554	2.11529	1.80663	3.22513	0.319174		10.0026	1.85084	1.65085	6.14031	0.87107	2.37987	2.50507	1.77603	2.03732	4.19223	2.53499	3.14266	1.31785	1.87243	4.97127	2.51718	3.08759	5.44719	2.95928	1.32065	3.12887	0.4812
		0.8		4.18468	2.33383	7.36623	2.93361	2.14048	3.47597	3.97636	3.99684	3.8926	4.72305	5.39154	1.64709	1.99232	3.38961	2.86842	1.3765	6.13182	4.32938	2.29893	1.95924	3.52043	0.350553		11.022	2.00409	1.7824	6.73911	0.927663	2.58494	2.73124	1.91858	2.21629	4.60248	2.74461	3.43042	1.42451	2.03496	5.45535	2.73996	3.36865	5.95227	3.22819	1.42708	3.41674	0.531539
		0.84		4.54513	2.53084	8.02322	3.18145	2.32071	3.78521	4.34406	4.34451	4.22027	5.14109	5.88412	1.77767	2.15069	3.67712	3.12927	1.46882	6.65727	4.73857	2.48725	2.11891	3.82631	0.38311		12.0847	2.15712	1.92168	7.35858	0.98339	2.79864	2.96475	2.06961	2.40194	5.03257	2.95873	3.72665	1.53671	2.20177	5.96017	2.97084	3.65849	6.47152	3.50185	1.53762	3.71487	0.583979
		0.88		4.91857	2.73543	8.69654	3.43699	2.50926	4.11158	4.72755	4.70095	4.56085	5.57334	6.39437	1.9137	2.31507	3.9747	3.39993	1.56262	7.19343	5.16693	2.67683	2.27921	4.14239	0.416613		13.1942	2.31149	2.06683	7.99751	1.0399	3.01653	3.20791	2.22445	2.59376	5.48148	3.1792	4.02419	1.64651	2.37359	6.48528	3.21057	3.95925	7.00787	3.78776	1.65127	4.02298	0.638751
		0.92		5.30486	2.94556	9.39169	3.70005	2.70625	4.44925	5.12563	5.07077	4.91079	6.02285	6.92401	2.0553	2.48439	4.28191	3.67742	1.65695	7.74347	5.61512	2.87449	2.44774	4.46943	0.451252		14.3507	2.46947	2.2196	8.65867	1.09606	3.24119	3.4619	2.38181	2.79317	5.94904	3.40376	4.33066	1.75706	2.55396	7.03227	3.45942	4.27085	7.55666	4.08288	1.76951	4.34193	0.695786
		0.96		5.69902	3.16178	10.1045	3.97022	2.90718	4.79972	5.53984	5.45039	5.27163	6.48453	7.47224	2.20172	2.66143	4.59819	3.96261	1.75191	8.30712	6.07997	3.08089	2.62231	4.80636	0.48684		15.5525	2.63384	2.37913	9.34053	1.15242	3.47067	3.7229	2.54462	2.99752	6.43477	3.63363	4.64439	1.87114	2.73873	7.59904	3.7146	4.59279	8.12035	4.38549	1.88822	4.67086	0.755044
		1		6.10653	3.38567	10.8374	4.24777	3.11628	5.16086	5.97004	5.83971	5.64019	6.96065	8.03843	2.35239	2.84197	4.9289	4.25631	1.84608	8.87924	6.56089	3.29046	2.80254	5.15312	0.523444		16.803	2.79863	2.543	10.0454	1.20997	3.70087	3.98823	2.7117	3.20534	6.93529	3.86951	4.96486	1.98801	2.93118	8.18679	3.9773	4.92523	8.69237	4.69482	2.0078	5.00896	0.816676
		1.04		6.52429	3.61324	11.5861	4.53508	3.33312	5.53354	6.41904	6.23817	6.01781	7.44145	8.62107	2.50968	3.03056	5.27122	4.56221	1.94583	9.46241	7.06027	3.51081	2.98641	5.51012	0.560681		18.0957	2.96893	2.71381	10.7703	1.26753	3.93769	4.26133	2.88199	3.41889	7.45467	4.10873	5.29241	2.10735	3.13403	8.79493	4.24559	5.2667	9.27327	5.01383	2.1299	5.35688	0.880319
		1.08		6.95173	3.84863	12.3512	4.82872	3.55588	5.91867	6.87895	6.64183	6.40822	7.93221	9.21805	2.66831	3.22432	5.62224	4.87662	2.04674	10.0522	7.57919	3.73388	3.17149	5.87546	0.598776		19.429	3.13948	2.89131	11.508	1.32365	4.17939	4.54402	3.056	3.63719	7.99022	4.35475	5.62534	2.23053	3.34198	9.42287	4.51897	5.61545	9.8609	5.3404	2.25749	5.71335	0.945793
		1.12		7.38781	4.09381	13.1254	5.12602	3.78494	6.30937	7.34791	7.05196	6.80954	8.43503	9.83136	2.83241	3.41934	5.98607	5.19992	2.15468	10.6489	8.11423	3.96073	3.3623	6.24909	0.637351		20.8074	3.31305	3.07434	12.2622	1.37791	4.42275	4.83639	3.23695	3.86141	8.53745	4.6039	5.96123	2.36	3.55635	10.0712	4.79821	5.97235	10.4534	5.67402	2.38647	6.07835	1.01329
		1.16		7.83328	4.34571	13.9074	5.42686	4.01701	6.71137	7.8268	7.47116	7.22063	8.94712	10.4602	2.99754	3.62162	6.36119	5.537	2.26841	11.2511	8.65975	4.19713	3.55325	6.63073	0.676352		22.2242	3.4907	3.25645	13.0371	1.43147	4.66741	5.14039	3.42327	4.09128	9.10403	4.85494	6.30275	2.49512	3.77711	10.7406	5.08414	6.33524	11.0535	6.0147	2.51626	6.45204	1.08278
		1.2		8.29238	4.6075	14.7011	5.7347	4.25287	7.12602	8.31838	7.9023	7.63644	9.46899	11.1009	3.16598	3.83056	6.74362	5.8902	2.38741	11.8533	9.22498	4.43914	3.74862	7.02127	0.715763		23.6861	3.66564	3.44329	13.8343	1.48785	4.91725	5.45356	3.61028	4.32869	9.68167	5.11031	6.64929	2.62957	3.99921	11.4267	5.37402	6.70321	11.6546	6.36412	2.64995	6.83348	1.15439
		1.24		8.76075	4.87476	15.5042	6.04851	4.4965	7.55097	8.81844	8.34649	8.06757	10.0038	11.7513	3.34102	4.04349	7.14041	6.25017	2.5067	12.4527	9.8095	4.68623	3.94382	7.41987	0.755622		25.1858	3.84438	3.63616	14.6459	1.54168	5.16763	5.77383	3.79955	4.56562	10.274	5.3667	6.99923	2.76535	4.22777	12.1306	5.66582	7.08055	12.2593	6.71874	2.78782	7.22182	1.22785
		1.28		9.23805	5.14981	16.3143	6.37104	4.7499	7.98886	9.33071	8.80292	8.50419	10.5491	12.4206	3.52293	4.26199	7.54428	6.62259	2.62859	13.0571	10.4114	4.94195	4.13814	7.82742	0.795948		26.7292	4.02265	3.83211	15.4703	1.59763	5.42459	6.10309	3.99232	4.80997	10.8765	5.6236	7.34716	2.90048	4.45819	12.853	5.96288	7.46072	12.8637	7.08031	2.92766	7.6168	1.30326
		1.32		9.72694	5.43318	17.1321	6.70015	5.00871	8.43506	9.85502	9.26418	8.94943	11.1056	13.1044	3.70911	4.48823	7.95762	7.00647	2.75152	13.6622	11.0334	5.20634	4.33367	8.24317	0.836722		28.31	4.20906	4.03386	16.3112	1.65407	5.68586	6.4379	4.18943	5.0565	11.4919	5.88347	7.69938	3.03605	4.69378	13.5916	6.26465	7.84685	13.4705	7.44542	3.07015	8.01908	1.3804
		1.36		10.219	5.72548	17.9561	7.03532	5.27269	8.89041	10.3876	9.73595	9.40534	11.671	13.8071	3.89576	4.71508	8.38	7.40024	2.87376	14.2631	11.6711	5.47382	4.53671	8.66578	0.877952		29.9297	4.39563	4.23917	17.1631	1.71068	5.95069	6.78539	4.39086	5.30412	12.1242	6.14387	8.05331	3.17686	4.93623	14.3502	6.57007	8.23461	14.0736	7.81485	3.21635	8.42817	1.45927
		1.4		10.7154	6.01874	18.7882	7.37686	5.54121	9.34895	10.9318	10.2144	9.86875	12.2481	14.5233	4.08486	4.9462	8.81376	7.80115	2.99886	14.8666	12.3267	5.7463	4.74395	9.0952	0.91975		31.5872	4.58579	4.4506	18.0256	1.76861	6.22191	7.13877	4.59623	5.55524	12.7705	6.40763	8.40982	3.32477	5.1833	15.1273	6.88092	8.63059	14.6738	8.18856	3.36291	8.8445	1.53977
		1.44		11.2159	6.32206	19.6258	7.72639	5.81654	9.82071	11.4879	10.6959	10.3398	12.832	15.2503	4.27972	5.17903	9.2577	8.21359	3.12498	15.4696	13.0035	6.02743	4.95665	9.53227	0.961787		33.2799	4.77679	4.66242	18.906	1.8269	6.49916	7.49983	4.8043	5.80977	13.4334	6.66986	8.76379	3.47208	5.43633	15.9243	7.1923	9.02953	15.2677	8.57093	3.51332	9.26693	1.62204
		1.48		11.7208	6.6324	20.4686	8.07937	6.09467	10.2978	12.0588	11.1756	10.8101	13.4179	15.9871	4.4777	5.41531	9.70714	8.63438	3.25218	16.0657	13.6933	6.31074	5.17186	9.97357	1.00403		35.006	4.97066	4.87552	19.801	1.88372	6.77716	7.87092	5.01666	6.06909	14.1117	6.94199	9.11997	3.6202	5.6958	16.7347	7.50902	9.43256	15.8572	8.95532	3.66738	9.69582	1.70586
		1.52		12.2312	6.94589	21.3105	8.43867	6.37559	10.7865	12.6373	11.6647	11.2932	14.009	16.7336	4.67861	5.65432	10.1644	9.06771	3.37606	16.6588	14.3988	6.5953	5.38794	10.4204	1.04659		36.7694	5.16733	5.09231	20.7062	1.94631	7.06296	8.24737	5.23204	6.33524	14.8078	7.21467	9.48019	3.7681	5.96014	17.5619	7.82924	9.83934	16.4413	9.34157	3.82368	10.1314	1.79131
		1.56		12.7463	7.26671	22.1504	8.80583	6.66287	11.2813	13.2279	12.1528	11.7763	14.6113	17.4911	4.88299	5.8959	10.6278	9.50893	3.50313	17.2515	15.1171	6.88249	5.60428	10.8723	1.0893		38.5646	5.36247	5.30713	21.6232	2.01207	7.35578	8.633	5.45096	6.6034	15.5169	7.49313	9.84138	3.91485	6.23025	18.4056	8.15286	10.2499	17.0151	9.734	3.98549	10.5726	1.87818
		1.6		13.2691	7.59209	22.9885	9.17854	6.95666	11.7869	13.8274	12.6406	12.2583	15.2203	18.2583	5.09173	6.14255	11.1026	9.96086	3.63229	17.8369	15.8504	7.18056	5.82461	11.33	1.13193		40.3973	5.55898	5.52179	22.5479	2.07485	7.65113	9.02433	5.67384	6.87347	16.2388	7.77033	10.198	4.06139	6.50565	19.2605	8.47882	10.6643	17.5769	10.1295	4.14802	11.0178	1.96674
		1.64		13.7973	7.92044	23.8322	9.55678	7.25072	12.3005	14.4388	13.1319	12.7468	15.8316	19.0361	5.30158	6.39142	11.5878	10.4216	3.76781	18.4171	16.5982	7.48582	6.04659	11.7931	1.17485		42.2649	5.75794	5.74138	23.4841	2.13667	7.95044	9.42683	5.90064	7.14433	16.9757	8.04671	10.5567	4.20709	6.78577	20.1306	8.8072	11.0833	18.1292	10.5268	4.30943	11.4683	2.05697
		1.68		14.329	8.25226	24.6668	9.94427	7.5452	12.8227	15.0598	13.6254	13.2367	16.4496	19.8228	5.51493	6.64462	12.0798	10.8952	3.90681	18.9852	17.3652	7.79824	6.26931	12.2607	1.2176		44.1698	5.95412	5.96528	24.4271	2.20168	8.25119	9.83749	6.12934	7.4171	17.7219	8.32629	10.9093	4.35195	7.07047	21.0132	9.14033	11.5024	18.6743	10.9264	4.47536	11.9232	2.1488
		1.72		14.8636	8.58734	25.5018	10.3415	7.84681	13.3507	15.6909	14.1206	13.7299	17.0718	20.6181	5.73426	6.90279	12.5822	11.3792	4.04423	19.5481	18.151	8.11962	6.49422	12.7339	1.26047		46.111	6.15333	6.19125	25.3756	2.26689	8.55725	10.2567	6.35863	7.69086	18.476	8.60587	11.2637	4.4972	7.36062	21.9106	9.47271	11.9206	19.203	11.3332	4.64215	12.3824	2.24217
		1.76		15.4024	8.92713	26.3344	10.7489	8.15051	13.8867	16.333	14.6245	14.2294	17.6985	21.412	5.95673	7.16597	13.0957	11.8746	4.18373	20.0991	18.9548	8.44521	6.72096	13.2122	1.30324		48.0891	6.3521	6.41603	26.3342	2.33367	8.86497	10.6853	6.59044	7.96792	19.2398	8.88539	11.6144	4.6413	7.65721	22.8239	9.80993	12.3365	19.7173	11.7455	4.81	12.8457	2.33725
		1.8		15.9416	9.26704	27.1622	11.16	8.46019	14.4263	16.9898	15.1277	14.7291	18.33	22.2143	6.18719	7.43016	13.6118	12.384	4.32368	20.6362	19.7746	8.77361	6.95176	13.6941	1.34597		50.1033	6.54819	6.64182	27.2993	2.39947	9.18098	11.122	6.82624	8.24851	20.016	9.17081	11.9675	4.7873	7.96031	23.7491	10.1469	12.7516	20.2138	12.1549	4.97982	13.3134	2.43387
		1.84		16.4792	9.61338	27.9866	11.5804	8.77484	14.9737	17.6544	15.6338	15.2312	18.9639	23.0232	6.42243	7.69905	14.1381	12.9067	4.46327	21.1599	20.6121	9.10827	7.18419	14.1804	1.3886		52.1575	6.74586	6.87134	28.2739	2.46448	9.49983	11.5685	7.0666	8.5377	20.8082	9.45538	12.3127	4.93404	8.2681	24.6856	10.4864	13.1727	20.6931	12.5627	5.15264	13.7859	2.53224
		1.88		17.0188	9.95718	28.8055	12.0029	9.09546	15.5261	18.331	16.1406	15.74	19.6009	23.8402	6.66355	7.97113	14.6726	13.4417	4.60642	21.6737	21.4667	9.44857	7.41709	14.671	1.43128		54.2408	6.94455	7.10412	29.2536	2.53045	9.82115	12.0203	7.30989	8.82694	21.6182	9.74263	12.6544	5.0789	8.57887	25.6392	10.8248	13.5931	21.1553	12.9728	5.3236	14.2617	2.63209
		1.92		17.5518	10.3035	29.6161	12.4312	9.42021	16.0854	19.0183	16.6476	16.2488	20.2417	24.6651	6.9076	8.25023	15.2157	13.9863	4.75264	22.1767	22.3354	9.79774	7.64997	15.1651	1.47381		56.3558	7.14086	7.34115	30.238	2.59749	10.1454	12.4815	7.55638	9.12135	22.4384	10.0283	12.9903	5.22222	8.89422	26.6035	11.1635	14.0149	21.6036	13.3764	5.49903	14.7406	2.73337
		1.96		18.0835	10.6559	30.4228	12.8647	9.75031	16.6472	19.7077	17.1578	16.7567	20.8815	25.4918	7.15588	8.53024	15.7699	14.5412	4.90154	22.6682	23.2207	10.1569	7.8853	15.6625	1.51614		58.5041	7.33566	7.58084	31.2293	2.66695	10.4723	12.9507	7.80492	9.41927	23.2743	10.3151	13.3287	5.3644	9.21425	27.5817	11.5046	14.439	22.0413	13.7787	5.67726	15.2242	2.83625
		2		18.6119	11.0112	31.2243	13.303	10.0824	17.2144	20.4072	17.6673	17.2662	21.5311	26.3238	7.40367	8.8141	16.3276	15.1079	5.05083	23.141	24.1215	10.5171	8.12241	16.1624	1.55859		60.6801	7.52964	7.82313	32.2204	2.7357	10.8025	13.4319	8.05669	9.71739	24.1243	10.6069	13.6642	5.50641	9.53719	28.5702	11.8509	14.8653	22.4628	14.1843	5.85634	15.7113	2.94036
[truncated: 154 more columns]

[truncated: 16 more sheets: Figure 5f, Figure 5g, Figure 6d, Figure 6e, Figure 6f, Supplementary Figure 4, Supplementary Figure 5, Supplementary Figure 6, Supplementary Figure 7, Supplementary Figure 8, Supplementary Figure 9, Supplementary Figure 10, Supplementary Figure 11, Supplementary Figure 12, Supplementary Figure 13, Supplementary Figure 14]
